# Supplementary material for: Density, Climate, and Stochasticity Shape Four Centuries of Population Dynamics for Two Long‐Lived Tree Species
Source: Ecol Evol. 2024 Dec 15;14(12):e70664. doi: 10.1002/ece3.70664 (PMC11646622; doi:10.1002/ece3.70664)
Supplement: Supplementary file 1 — Appendix S1 [file ECE3-14-e70664-s001.zip]

Archive with 21 entries (21 files):
- anchor_pifl_simulation_input.csv
- anchor_pipo_simulation_input.csv
- bighorn_dat.csv
- castle_pifl_simulation_input.csv
- castle_pipo_simulation_input.csv
- cotton_pipo_simulation_input.csv
- grass_pipo_simulation_input.csv
- PFanchor_noDensity_JAGS.R
- PFcastle_noDensity_JAGS.R
- Pifl_noDensity_JAGS.R
- pifl_simulation_input.csv
- Pipo_noDensity_JAGS.R
- pipo_simulation_input.csv
- PPanchor_noDensity_JAGS.R
- PPcastle_noDensity_JAGS.R
- PPcotton_noDensity_JAGS.R
- PPgrass_noDensity_JAGS.R
- READme.docx
- run JAGS models.R
- stoch_simulations.R
- Supplemental Material.docx
