# Supplementary material for: Density, Climate, and Stochasticity Shape Four Centuries of Population Dynamics for Two Long‐Lived Tree Species
Source: Ecol Evol. 2024 Dec 15;14(12):e70664. doi: 10.1002/ece3.70664 (PMC11646622; doi:10.1002/ece3.70664)
Supplement: Supplementary file 1 — Appendix S1 [file ECE3-14-e70664-s001.zip › anchor_pifl_simulation_input.csv]

decade	site	spp	estab	precip	temp	first20.P	first30.P	first20.T	first30.T	bigtreesnow_sharedsite	bigtreesnow	effA	time	ln_btn	ln_ea
1670	ANCHOR	PIFL	1	139.931	-0.364593071	141.877	133.101	-0.179221815	-0.350137519	0	0	0	0	-2.302585117	-2.302585117
1680	ANCHOR	PIFL	0	141.877	-0.179221815	133.101	131.365	-0.350137519	-0.283288788	0	0	0	10	-2.302585117	-2.302585117
1690	ANCHOR	PIFL	0	133.101	-0.350137519	131.365	134.104	-0.283288788	-0.197339079	0	0	0	20	-2.302585117	-2.302585117
1700	ANCHOR	PIFL	0	131.365	-0.283288788	134.104	152.853	-0.197339079	-0.121763331	1	0	0	30	-2.302585117	-2.302585117
1710	ANCHOR	PIFL	1	134.104	-0.197339079	152.853	129.149	-0.121763331	-0.088498957	1	0	0	40	-2.302585117	-2.302585117
1720	ANCHOR	PIFL	0	152.853	-0.121763331	129.149	123.571	-0.088498957	-0.079551212	2	1	0.006231929	50	0.095310181	-2.242130589
1730	ANCHOR	PIFL	0	129.149	-0.088498957	123.571	119.56	-0.079551212	-0.259036491	2	1	0.006231929	60	0.095310181	-2.242130589
1740	ANCHOR	PIFL	0	123.571	-0.079551212	119.56	158.702	-0.259036491	0.057164544	2	1	0.006231929	70	0.095310181	-2.242130589
1750	ANCHOR	PIFL	0	119.56	-0.259036491	158.702	154.344	0.057164544	-0.008505451	3	1	0.006231929	80	0.095310181	-2.242130589
1760	ANCHOR	PIFL	2	158.702	0.057164544	154.344	128.286	-0.008505451	-0.105154875	4	2	0.007658713	90	0.741937352	-2.228789144
1770	ANCHOR	PIFL	0	154.344	-0.008505451	128.286	134.977	-0.105154875	0.187550535	4	2	0.007658713	100	0.741937352	-2.228789144
1780	ANCHOR	PIFL	0	128.286	-0.105154875	134.977	123.168	0.187550535	0.095775961	4	2	0.007658713	110	0.741937352	-2.228789144
1790	ANCHOR	PIFL	0	134.977	0.187550535	123.168	141.47	0.095775961	-0.217488491	5	2	0.007658713	120	0.741937352	-2.228789144
1800	ANCHOR	PIFL	0	123.168	0.095775961	141.47	146.719	-0.217488491	0.140057332	5	2	0.007658713	130	0.741937352	-2.228789144
1810	ANCHOR	PIFL	0	141.47	-0.217488491	146.719	154.404	0.140057332	0.153152902	8	4	0.007928063	140	1.410986988	-2.22629038
1820	ANCHOR	PIFL	0	146.719	0.140057332	154.404	119.12	0.153152902	-0.016399945	9	4	0.007928063	150	1.410986988	-2.22629038
1830	ANCHOR	PIFL	1	154.404	0.153152902	119.12	125.644	-0.016399945	-0.122040681	10	4	0.007928063	160	1.410986988	-2.22629038
1840	ANCHOR	PIFL	0	119.12	-0.016399945	125.644	121.933	-0.122040681	-0.265157743	11	4	0.007928063	170	1.410986988	-2.22629038
1850	ANCHOR	PIFL	3	125.644	-0.122040681	121.933	129.577	-0.265157743	-0.32136628	14	4	0.007928063	180	1.410986988	-2.22629038
1860	ANCHOR	PIFL	13	121.933	-0.265157743	129.577	124.356	-0.32136628	-0.368573541	18	4	0.007928063	190	1.410986988	-2.22629038
1870	ANCHOR	PIFL	22	129.577	-0.32136628	124.356	123.538	-0.368573541	-0.559895747	20	4	0.007928063	200	1.410986988	-2.22629038
1880	ANCHOR	PIFL	10	124.356	-0.368573541	123.538	153.489	-0.559895747	-0.184060728	24	5	0.011563274	210	1.629240557	-2.193163392
1890	ANCHOR	PIFL	17	123.538	-0.559895747	153.489	152.121	-0.184060728	-0.394030189	28	5	0.011563274	220	1.629240557	-2.193163392
1900	ANCHOR	PIFL	23	153.489	-0.184060728	152.121	157.189	-0.394030189	-0.438706126	37	8	0.023433969	230	2.091864084	-2.092048952
1910	ANCHOR	PIFL	20	152.121	-0.394030189	157.189	115.129	-0.438706126	0.344535788	54	21	0.038138581	240	3.049273072	-1.979497908
1920	ANCHOR	PIFL	47	157.189	-0.438706126	115.129	161.21	0.344535788	0.329321443	82	43	0.044587171	250	3.763523037	-1.933872714
1930	ANCHOR	PIFL	47	115.129	0.344535788	161.21	119.103	0.329321443	0.061734451	98	53	0.046633014	260	3.97217697	-1.919822337
1940	ANCHOR	PIFL	84	161.21	0.329321443	119.103	135.925	0.061734451	0.260323974	119	70	0.048938885	270	4.249922839	-1.904219245
1950	ANCHOR	PIFL	35	119.103	0.061734451	135.925	142.309	0.260323974	-0.100334623	152	93	0.050807891	280	4.533674232	-1.891748517
1960	ANCHOR	PIFL	16	135.925	0.260323974	142.309	126.853	-0.100334623	0.496779136	175	113	0.052456537	290	4.728272433	-1.880875747
1970	ANCHOR	PIFL	7	142.309	-0.100334623	126.853	154.609	0.496779136	NA	227	160	0.055371814	300	5.075798673	-1.861934254
1980	ANCHOR	PIFL	2	126.853	0.496779136	154.609	112.135	NA	NA	285	207	0.056393269	310	5.333201824	-1.855381508
1990	ANCHOR	PIFL	2	154.609	NA	112.135	137.98	NA	NA	389	291	0.058677272	320	5.67366691	-1.840882895
2000	ANCHOR	PIFL	1	112.135	NA	137.98	NA	NA	NA	446	326	0.060645638	330	5.787204143	-1.828554365
2010	ANCHOR	PIFL	17	137.98	NA	NA	NA	NA	NA	469	342	0.062614004	340	5.835103153	-1.816375979
