# Supplementary material for: Density, Climate, and Stochasticity Shape Four Centuries of Population Dynamics for Two Long‐Lived Tree Species
Source: Ecol Evol. 2024 Dec 15;14(12):e70664. doi: 10.1002/ece3.70664 (PMC11646622; doi:10.1002/ece3.70664)
Supplement: Supplementary file 1 — Appendix S1 [file ECE3-14-e70664-s001.zip › anchor_pipo_simulation_input.csv]

decade	site	spp	estab	precip	temp	first20.P	first30.P	first20.T	first30.T	bigtreesnow_sharedsite	bigtreesnow	effA	time	ln_btn	ln_ea
1650	ANCHOR	PIPO	1	127.233	-0.020109334	131.725	139.931	-0.225309185	-0.364593071	0	0	0	0	-2.302585117	-2.302585117
1660	ANCHOR	PIPO	0	131.725	-0.225309185	139.931	141.877	-0.364593071	-0.179221815	0	0	0	10	-2.302585117	-2.302585117
1670	ANCHOR	PIPO	0	139.931	-0.364593071	141.877	133.101	-0.179221815	-0.350137519	0	0	0	20	-2.302585117	-2.302585117
1680	ANCHOR	PIPO	0	141.877	-0.179221815	133.101	131.365	-0.350137519	-0.283288788	0	0	0	30	-2.302585117	-2.302585117
1690	ANCHOR	PIPO	0	133.101	-0.350137519	131.365	134.104	-0.283288788	-0.197339079	0	0	0	40	-2.302585117	-2.302585117
1700	ANCHOR	PIPO	1	131.365	-0.283288788	134.104	152.853	-0.197339079	-0.121763331	1	1	0.006006446	50	0.095310181	-2.244255399
1710	ANCHOR	PIPO	0	134.104	-0.197339079	152.853	129.149	-0.121763331	-0.088498957	1	1	0.006006446	60	0.095310181	-2.244255399
1720	ANCHOR	PIPO	0	152.853	-0.121763331	129.149	123.571	-0.088498957	-0.079551212	2	1	0.006006446	70	0.095310181	-2.244255399
1730	ANCHOR	PIPO	0	129.149	-0.088498957	123.571	119.56	-0.079551212	-0.259036491	2	1	0.006006446	80	0.095310181	-2.244255399
1740	ANCHOR	PIPO	1	123.571	-0.079551212	119.56	158.702	-0.259036491	0.057164544	2	1	0.006006446	90	0.095310181	-2.244255399
1750	ANCHOR	PIPO	0	119.56	-0.259036491	158.702	154.344	0.057164544	-0.008505451	3	2	0.01072397	100	0.741937352	-2.200714955
1760	ANCHOR	PIPO	1	158.702	0.057164544	154.344	128.286	-0.008505451	-0.105154875	4	2	0.01072397	110	0.741937352	-2.200714955
1770	ANCHOR	PIPO	1	154.344	-0.008505451	128.286	134.977	-0.105154875	0.187550535	4	2	0.01072397	120	0.741937352	-2.200714955
1780	ANCHOR	PIPO	1	128.286	-0.105154875	134.977	123.168	0.187550535	0.095775961	4	2	0.01072397	130	0.741937352	-2.200714955
1790	ANCHOR	PIPO	1	134.977	0.187550535	123.168	141.47	0.095775961	-0.217488491	5	3	0.011197044	140	1.131402123	-2.196451503
1800	ANCHOR	PIPO	3	123.168	0.095775961	141.47	146.719	-0.217488491	0.140057332	5	3	0.011197044	150	1.131402123	-2.196451503
1810	ANCHOR	PIPO	4	141.47	-0.217488491	146.719	154.404	0.140057332	0.153152902	8	4	0.011425908	160	1.410986988	-2.194395434
1820	ANCHOR	PIPO	2	146.719	0.140057332	154.404	119.12	0.153152902	-0.016399945	9	5	0.011774102	170	1.629240557	-2.191275414
1830	ANCHOR	PIPO	3	154.404	0.153152902	119.12	125.644	-0.016399945	-0.122040681	10	6	0.012405226	180	1.80828879	-2.185644871
1840	ANCHOR	PIPO	4	119.12	-0.016399945	125.644	121.933	-0.122040681	-0.265157743	11	7	0.013030969	190	1.960094805	-2.180093459
1850	ANCHOR	PIPO	6	125.644	-0.122040681	121.933	129.577	-0.265157743	-0.32136628	14	10	0.014741215	200	2.312535448	-2.165076013
1860	ANCHOR	PIPO	4	121.933	-0.265157743	129.577	124.356	-0.32136628	-0.368573541	18	14	0.019085742	210	2.646174825	-2.127911547
1870	ANCHOR	PIPO	6	129.577	-0.32136628	124.356	123.538	-0.368573541	-0.559895747	20	16	0.019069921	220	2.778819301	-2.128044409
1880	ANCHOR	PIPO	6	124.356	-0.368573541	123.538	153.489	-0.559895747	-0.184060728	24	19	0.020242713	230	2.949688366	-2.118242993
1890	ANCHOR	PIPO	4	123.538	-0.559895747	153.489	152.121	-0.184060728	-0.394030189	28	23	0.020887275	240	3.13983265	-2.112896801
1900	ANCHOR	PIPO	10	153.489	-0.184060728	152.121	157.189	-0.394030189	-0.438706126	37	29	0.022830977	250	3.370738209	-2.096946061
1910	ANCHOR	PIPO	3	152.121	-0.394030189	157.189	115.129	-0.438706126	0.344535788	54	33	0.029191649	260	3.499533319	-2.046458347
1920	ANCHOR	PIPO	5	157.189	-0.438706126	115.129	161.21	0.344535788	0.329321443	82	39	0.029589899	270	3.666122505	-2.043380459
1930	ANCHOR	PIPO	11	115.129	0.344535788	161.21	119.103	0.329321443	0.061734451	98	45	0.031981615	280	3.808882286	-2.025092668
1940	ANCHOR	PIPO	20	161.21	0.329321443	119.103	135.925	0.061734451	0.260323974	119	49	0.03788656	290	3.893859076	-1.981323982
1950	ANCHOR	PIPO	22	119.103	0.061734451	135.925	142.309	0.260323974	-0.100334623	152	59	0.055502911	300	4.079230967	-1.861090847
1960	ANCHOR	PIPO	7	135.925	0.260323974	142.309	126.853	-0.100334623	0.496779136	175	62	0.058998823	310	4.128746032	-1.838858499
1970	ANCHOR	PIPO	1	142.309	-0.100334623	126.853	154.609	0.496779136	NA	227	67	0.059610812	320	4.206184088	-1.835016871
1980	ANCHOR	PIPO	0	126.853	0.496779136	154.609	112.135	NA	NA	285	78	0.060222801	330	4.357990102	-1.831189945
1990	ANCHOR	PIPO	0	154.609	NA	112.135	137.98	NA	NA	389	98	0.06083479	340	4.585987415	-1.827377609
2000	ANCHOR	PIPO	0	112.135	NA	137.98	NA	NA	NA	446	120	0.061446779	350	4.788324779	-1.823579752
2010	ANCHOR	PIPO	5	137.98	NA	NA	NA	NA	NA	469	127	0.062058768	360	4.844974229	-1.819796263
