# Supplementary material for: Density, Climate, and Stochasticity Shape Four Centuries of Population Dynamics for Two Long‐Lived Tree Species
Source: Ecol Evol. 2024 Dec 15;14(12):e70664. doi: 10.1002/ece3.70664 (PMC11646622; doi:10.1002/ece3.70664)
Supplement: Supplementary file 1 — Appendix S1 [file ECE3-14-e70664-s001.zip › bighorn_dat.csv]

site	spp	class	id	estab	annual_estab	death	dbh	easting	northing	age
ANCHOR	PIFL	dead	NA	NA		NA	NA	191322.7029	4842062.458	#VALUE!
ANCHOR	PIFL	adult	4038	1960		NA	4	191326.586	4842066.637	58
ANCHOR	PIFL	adult	4037	1940		NA	18.1	191328.4081	4842066.627	78
ANCHOR	PIFL	adult	4184	1930		NA	6	191331.3975	4842113.974	88
ANCHOR	PIFL	adult	4188	1940		NA	8	191334.3957	4842125.946	78
ANCHOR	PIFL	adult	4186	1930		NA	5	191335.1078	4842115.491	88
ANCHOR	PIFL	adult	4185	1950		NA	8.5	191336.3048	4842114.068	68
ANCHOR	PIFL	dead	NA	NA		NA	NA	191336.6104	4842037.433	#VALUE!
ANCHOR	PIFL	adult	4046	1900		NA	11	191336.6594	4842024.104	118
ANCHOR	PIFL	dead	NA	NA		NA	NA	191337.0612	4842031.398	#VALUE!
ANCHOR	PIFL	adult	4045	1870		NA	30	191337.8147	4842018.781	148
ANCHOR	PIFL	dead	NA	NA		NA	NA	191338.3116	4842039.642	#VALUE!
ANCHOR	PIFL	adult	4187	1900		NA	12	191338.648	4842109.195	118
ANCHOR	PIFL	adult	4047	1960		NA	4.5	191344.9982	4842016.661	58
ANCHOR	PIFL	adult	4039	1960		NA	5.9	191345.1779	4842047.577	58
ANCHOR	PIFL	adult	4189	1900		NA	9	191345.3971	4842117.817	118
ANCHOR	PIFL	adult	4190	1950		NA	7.5	191345.9909	4842130.802	68
ANCHOR	PIFL	adult	4290	1990		NA	5	191347.1809	4842009.809	28
ANCHOR	PIFL	adult	4191	NA		NA	3.8	191347.4754	4842129.234	#VALUE!
ANCHOR	PIFL	adult	4042	1870		NA	26.8	191347.6671	4842027.315	148
ANCHOR	PIFL	adult	4040	1940		NA	16	191348.7465	4842035.812	78
ANCHOR	PIFL	adult	4044	1950		NA	5.2	191349.5585	4842019.165	68
ANCHOR	PIFL	adult	4049	1910		NA	18.1	191350.2063	4842015.6	108
ANCHOR	PIFL	adult	4051	NA		NA	2.7	191350.7657	4842026.384	#VALUE!
ANCHOR	PIFL	adult	4043	1940		NA	7.8	191351.046	4842020.043	78
ANCHOR	PIFL	adult	4192	1930		NA	15	191352.0415	4842128.844	88
ANCHOR	PIFL	adult	4289	1980		NA	10.5	191352.2773	4842004.523	38
ANCHOR	PIFL	adult	4048	1940		NA	9.2	191352.3236	4842016.864	78
ANCHOR	PIFL	adult	4041	1920		NA	6.2	191354.0455	4842034.663	98
ANCHOR	PIFL	juv	NA	2010		NA	NA	191354.2753	4842025.132	8
ANCHOR	PIFL	adult	4052	NA		NA	3	191354.9255	4842034.784	#VALUE!
ANCHOR	PIFL	adult	4069	1950		NA	13.1	191355.3228	4842092.099	68
ANCHOR	PIFL	adult	4053	NA		NA	2.3	191355.4557	4842033.226	#VALUE!
ANCHOR	PIFL	adult	4055	1950		NA	15.9	191359.1769	4842009.917	68
ANCHOR	PIFL	adult	4050	1860		NA	23.4	191360.5429	4842027.728	158
ANCHOR	PIFL	adult	4288	NA		NA	3	191360.7929	4842004.078	#VALUE!
ANCHOR	PIFL	adult	4061	1890		NA	16.4	191361.3654	4842064.87	128
ANCHOR	PIFL	adult	4054	1950		NA	4.1	191362.1429	4842014.005	68
ANCHOR	PIFL	adult	4063	1920		NA	14.7	191362.2419	4842084.853	98
ANCHOR	PIFL	adult	4060	1940		NA	11.5	191364.9447	4842083.521	78
ANCHOR	PIFL	adult	4062	1850		NA	22.2	191365.6171	4842069.87	168
ANCHOR	PIFL	adult	4056	1930		NA	10	191368.0572	4842012.479	88
ANCHOR	PIFL	adult	4058	1950		NA	15.1	191369.1369	4842041.178	68
ANCHOR	PIFL	adult	4059	1940		NA	8.1	191369.5737	4842081.116	78
ANCHOR	PIFL	adult	4064	1900		NA	19.2	191369.8738	4842059.861	118
ANCHOR	PIFL	adult	4193	1930		NA	12	191370.0477	4842114.552	88
ANCHOR	PIFL	adult	4065	1940		NA	50	191370.7759	4842072.222	78
ANCHOR	PIFL	adult	4287	1930		NA	34	191371.0563	4841991.984	88
ANCHOR	PIFL	adult	4057	1940		NA	5.9	191371.7871	4842018.447	78
ANCHOR	PIFL	adult	4066	1960		NA	11	191372.3841	4842074.763	58
ANCHOR	PIFL	adult	4068	1930		NA	7.3	191379.0781	4842079.21	88
ANCHOR	PIFL	adult	4067	1950		NA	10.2	191381.4047	4842075.731	68
ANCHOR	PIFL	adult	4285	1930		NA	35	191382.7966	4841988.706	88
ANCHOR	PIFL	adult	4071	1930		NA	16.8	191382.933	4842103.435	88
ANCHOR	PIFL	adult	4286	1940		NA	2	191383.2913	4841985.457	78
ANCHOR	PIFL	adult	4183	1940		NA	6	191389.709	4842128.434	78
ANCHOR	PIFL	adult	4284	1930		NA	10	191391.0596	4841964.26	88
ANCHOR	PIFL	adult	4070	1950		NA	15.5	191392.825	4842075.627	68
ANCHOR	PIFL	adult	4074	1940		NA	12.7	191397.5156	4842063.872	78
ANCHOR	PIFL	adult	4261	1930		NA	15.5	191398.843	4842020.834	88
ANCHOR	PIFL	adult	4073	1910		NA	24.1	191399.0499	4842069.648	108
ANCHOR	PIFL	adult	4262	1970		NA	6	191401.9987	4842024.849	48
ANCHOR	PIFL	adult	4182	1950		NA	13.5	191406.7664	4842147.657	68
ANCHOR	PIFL	adult	4075	1940		NA	9.6	191407.7759	4842066.858	78
ANCHOR	PIFL	adult	4181	NA		NA	3	191420.0941	4842150.484	#VALUE!
ANCHOR	PIFL	adult	4263	1920		NA	12	191421.8657	4841993.594	98
ANCHOR	PIFL	adult	4180	1940		NA	6	191424.2445	4842153.775	78
ANCHOR	PIFL	adult	4178	1940		NA	9	191425.464	4842153.178	78
ANCHOR	PIFL	adult	4080	1940		NA	13.5	191425.5677	4842130.391	78
ANCHOR	PIFL	adult	4076	1940		NA	10.5	191425.8082	4842066.014	78
ANCHOR	PIFL	adult	4179	1940		NA	7	191426.8446	4842151.566	78
ANCHOR	PIFL	adult	4079	1950		NA	17.5	191428.168	4842118.037	68
ANCHOR	PIFL	adult	4081	NA		NA	3	191428.6323	4842127.001	#VALUE!
ANCHOR	PIFL	adult	4082	1950		NA	9	191431.4847	4842144.258	68
ANCHOR	PIFL	adult	4083	1890		NA	10.5	191432.3466	4842144.654	128
ANCHOR	PIFL	adult	4249	1950		NA	12	191433.1181	4842057.715	68
ANCHOR	PIFL	adult	4084	1890		NA	15.8	191433.5286	4842144.688	128
ANCHOR	PIFL	adult	4077	1940		NA	10.6	191436.7192	4842079.573	78
ANCHOR	PIFL	adult	4086	NA		NA	15.5	191437.013	4842155.774	#VALUE!
ANCHOR	PIFL	adult	4250	1910		NA	13	191438.1818	4842030.623	108
ANCHOR	PIFL	adult	4283	1930		NA	13	191438.4166	4841911.995	88
ANCHOR	PIFL	adult	4078	1940		NA	18	191439.2274	4842083.064	78
ANCHOR	PIFL	adult	4088	1940		NA	7.5	191444.8848	4842158.497	78
ANCHOR	PIFL	adult	4087	1930		NA	14.5	191445.9348	4842155.062	88
ANCHOR	PIFL	adult	4085	1940		NA	13.2	191446.9332	4842141.777	78
ANCHOR	PIFL	adult	4252	1930		NA	8	191448.6132	4842035.778	88
ANCHOR	PIFL	adult	4279	1990		NA	4	191449.7717	4841880.844	28
ANCHOR	PIFL	adult	4246	1940		NA	14	191450.8939	4842110.519	78
ANCHOR	PIFL	adult	4090	1930		NA	16.5	191452.7507	4842168.993	88
ANCHOR	PIFL	adult	4089	1950		NA	8.6	191453.5867	4842154.039	68
ANCHOR	PIFL	adult	4247	1960		NA	17	191454.1529	4842130.969	58
ANCHOR	PIFL	adult	4245	1930		NA	13	191454.2784	4842111.408	88
ANCHOR	PIFL	adult	4091	1960		NA	9	191456.6867	4842169.753	58
ANCHOR	PIFL	adult	4253	1950		NA	4.5	191456.9441	4842012.46	68
ANCHOR	PIFL	adult	4248	1920		NA	10.5	191458.1274	4842062.819	98
ANCHOR	PIFL	adult	4092	NA		NA	3	191459.4785	4842165.263	#VALUE!
ANCHOR	PIFL	adult	4278	1920		NA	10	191460.2069	4841863.368	98
ANCHOR	PIFL	adult	4242	1920		NA	13	191461.7357	4842068.474	98
ANCHOR	PIFL	adult	4277	1940		NA	6.5	191462.4392	4841860.201	78
ANCHOR	PIFL	adult	4241	1950		NA	15.5	191462.6064	4842059.666	68
ANCHOR	PIFL	adult	4240	1940		NA	7	191463.4364	4842066.964	78
ANCHOR	PIFL	adult	4243	1950		NA	9	191464.6691	4842085.544	68
ANCHOR	PIFL	adult	4276	1940		NA	6.5	191466.3335	4841855.258	78
ANCHOR	PIFL	adult	4280	1940		NA	8	191468.2155	4841879.518	78
ANCHOR	PIFL	adult	4281	1870		NA	17	191468.6207	4841889.596	148
ANCHOR	PIFL	adult	4282	NA		NA	2	191470.8218	4841890.154	#VALUE!
ANCHOR	PIFL	adult	4239	1940		NA	22.5	191474.0154	4842073.698	78
ANCHOR	PIFL	adult	4244	1950		NA	8	191475.519	4842079.446	68
ANCHOR	PIFL	adult	4275	1920		NA	9.5	191476.5892	4841843.67	98
ANCHOR	PIFL	adult	4238	1940		NA	17	191477.4731	4842025.796	78
ANCHOR	PIFL	adult	4194	1920		NA	50	191477.6308	4842139.14	98
ANCHOR	PIFL	adult	4094	1950		NA	12	191479.0605	4842160.028	68
ANCHOR	PIFL	adult	4237	1940		NA	5.5	191479.234	4842043.522	78
ANCHOR	PIFL	adult	4255	1910		NA	17	191481.4835	4841942.324	108
ANCHOR	PIFL	adult	4093	1940		NA	15	191481.747	4842167.522	78
ANCHOR	PIFL	adult	4236	1900		NA	23	191482.8241	4842027.033	118
ANCHOR	PIFL	adult	4115	1920		NA	12	191486.1392	4842041.01	98
ANCHOR	PIFL	adult	4200	1930		NA	8	191487.4472	4842050.084	88
ANCHOR	PIFL	adult	4095	1880		NA	23.5	191489.8718	4842149.586	138
ANCHOR	PIFL	adult	4267	1910		NA	9	191491.012	4841852.955	108
ANCHOR	PIFL	adult	4272	1940		NA	50	191491.8551	4841798.924	78
ANCHOR	PIFL	adult	4199	1900		NA	28	191492.6158	4842047.289	118
ANCHOR	PIFL	adult	4266	1900		NA	14.5	191493.1853	4841854.918	118
ANCHOR	PIFL	adult	4120	1870		NA	24	191494.2283	4842027.208	148
ANCHOR	PIFL	juv	NA	2010		NA	NA	191494.9283	4841798.938	8
ANCHOR	PIFL	adult	4197	1910		NA	14	191495.6215	4842064.983	108
ANCHOR	PIFL	adult	4096	1940		NA	11	191498.394	4842149.045	78
ANCHOR	PIFL	adult	4264	1920		NA	5	191499.4294	4841863.758	98
ANCHOR	PIFL	juv	NA	2010		NA	NA	191499.7393	4841874.977	8
ANCHOR	PIFL	adult	4195	1940		NA	32	191501.8901	4842100.422	78
ANCHOR	PIFL	adult	4107	1980		NA	7.2	191502.4545	4842122.702	38
ANCHOR	PIFL	adult	4271	1830		NA	19.5	191503.2005	4841793.786	188
ANCHOR	PIFL	adult	4234	1940		NA	11	191503.3843	4841974.631	78
ANCHOR	PIFL	adult	4257	1950		NA	8	191506.1563	4841912.635	68
ANCHOR	PIFL	adult	4196	1940		NA	20	191507.7813	4842044.427	78
ANCHOR	PIFL	adult	4114	1940		NA	8.5	191508.9887	4842031.822	78
ANCHOR	PIFL	adult	4108	1960		NA	9	191509.6169	4842118.792	58
ANCHOR	PIFL	adult	4268	1940		NA	5.5	191509.7452	4841846.88	78
ANCHOR	PIFL	adult	4099	1940		NA	15.5	191509.7887	4842134.443	78
ANCHOR	PIFL	adult	4256	1870		NA	15	191509.9544	4841885.85	148
ANCHOR	PIFL	adult	4100	1940		NA	19.5	191511.9443	4842133.574	78
ANCHOR	PIFL	adult	4201	1920		NA	14	191512.8406	4842035.171	98
ANCHOR	PIFL	juv	NA	2010		NA	NA	191513.3953	4841779.902	8
ANCHOR	PIFL	adult	4098	1950		NA	13.5	191513.6922	4842136.105	68
ANCHOR	PIFL	adult	4233	1920		NA	14	191514.2272	4841962.809	98
ANCHOR	PIFL	adult	4202	1930		NA	9	191514.5292	4842038.759	88
ANCHOR	PIFL	adult	4265	1860		NA	19	191515.3592	4841843.976	158
ANCHOR	PIFL	adult	4116	1950		NA	12.2	191515.5145	4842107.851	68
ANCHOR	PIFL	adult	4117	1880		NA	23	191516.2343	4842097.638	138
ANCHOR	PIFL	adult	4109	1860		NA	22.5	191516.6691	4842103.853	158
ANCHOR	PIFL	adult	4097	1950		NA	13	191516.8326	4842139.682	68
ANCHOR	PIFL	adult	4235	1930		NA	14	191517.8036	4841985.274	88
ANCHOR	PIFL	adult	4146	1930		NA	13	191518.6299	4842060.66	88
ANCHOR	PIFL	adult	4141	1870		NA	29.5	191519.99	4842096.978	148
ANCHOR	PIFL	adult	4269	NA		NA	2	191519.9927	4841806.406	#VALUE!
ANCHOR	PIFL	adult	4270	NA		NA	2	191520.2244	4841800.844	#VALUE!
ANCHOR	PIFL	adult	4232	1900		NA	23	191520.2591	4841968.372	118
ANCHOR	PIFL	adult	4143	1970		NA	3	191521.5812	4842092.135	48
ANCHOR	PIFL	adult	4119	1930		NA	7.5	191521.9942	4842112.92	88
ANCHOR	PIFL	adult	4149	1900		NA	15.5	191523.2828	4842049.752	118
ANCHOR	PIFL	adult	4142	1880		NA	NA	191523.5904	4842077.652	138
ANCHOR	PIFL	adult	4203	1900		NA	17	191524.0969	4842044.017	118
ANCHOR	PIFL	adult	4231	1940		NA	8.5	191524.665	4841967.725	78
ANCHOR	PIFL	adult	4144	1960		NA	15	191524.7434	4842090.692	58
ANCHOR	PIFL	adult	4148	1920		NA	18	191524.8927	4842055.126	98
ANCHOR	PIFL	adult	4258	NA		NA	1.3	191527.0916	4841861.208	#VALUE!
ANCHOR	PIFL	adult	4145	1870		NA	29	191527.3288	4842067.161	148
ANCHOR	PIFL	adult	4105	1940		NA	7	191527.5901	4842049.625	78
ANCHOR	PIFL	adult	4147	1930		NA	4	191527.8425	4842050.889	88
ANCHOR	PIFL	adult	4102	1910		NA	15.2	191535.8123	4842057.857	108
ANCHOR	PIFL	adult	4208	NA		NA	22	191536.4238	4842090.427	#VALUE!
ANCHOR	PIFL	adult	4112	1960		NA	9.5	191536.558	4842044.859	58
ANCHOR	PIFL	adult	4101	1910		NA	16	191538.6626	4842045.414	108
ANCHOR	PIFL	adult	4118	1920		NA	19	191538.686	4842053.882	98
ANCHOR	PIFL	adult	4204	1890		NA	18	191540.5822	4842014.039	128
ANCHOR	PIFL	adult	4207	1870		NA	29	191540.5863	4841995.401	148
ANCHOR	PIFL	adult	4111	1920		NA	8.5	191540.7356	4842040.263	98
ANCHOR	PIFL	adult	4205	1860		NA	30	191542.4465	4842007.943	158
ANCHOR	PIFL	juv	NA	2010		NA	NA	191542.6092	4841788.926	8
ANCHOR	PIFL	dead	4363	1930		1990	23	191543.8112	4842082.794	88
ANCHOR	PIFL	adult	4113	1950		NA	6.5	191543.945	4842039.457	68
ANCHOR	PIFL	adult	4151	1940		NA	5	191550.962	4842012.831	78
ANCHOR	PIFL	adult	4229	1930		NA	14.5	191551.369	4841918.046	88
ANCHOR	PIFL	adult	4152	1900		NA	13	191553.1558	4842018.123	118
ANCHOR	PIFL	adult	4206	1930		NA	19	191553.9424	4841998.642	88
ANCHOR	PIFL	adult	4209	1940		NA	5.5	191554.2703	4842095.939	78
ANCHOR	PIFL	adult	4211	1860		NA	13	191554.7583	4841985.21	158
ANCHOR	PIFL	adult	4140	1940		NA	9.5	191554.9273	4842030.015	78
ANCHOR	PIFL	adult	4210	1950		NA	13	191555.3451	4842088.463	68
ANCHOR	PIFL	adult	4297	1940		NA	5.5	191557.6852	4842063.061	78
ANCHOR	PIFL	adult	4153	1940		NA	13	191558.5543	4842001.638	78
ANCHOR	PIFL	adult	4259	NA		NA	3.2	191559.7836	4841823.988	#VALUE!
ANCHOR	PIFL	dead	4487	1940		2000	12	191560.3328	4841985.06	78
ANCHOR	PIFL	juv	NA	2010		NA	NA	191560.461	4841895.754	8
ANCHOR	PIFL	dead	4486	1920		2000	8.5	191561.394	4841989.365	98
ANCHOR	PIFL	adult	4106	1950		NA	5.5	191561.6433	4842021.4	68
ANCHOR	PIFL	adult	4296	1970		NA	5.5	191562.7917	4842068.951	48
ANCHOR	PIFL	dead	4484	1940		1980	15	191565.1927	4841986.003	78
ANCHOR	PIFL	adult	4299	NA		NA	3.5	191566.3373	4842053.374	#VALUE!
ANCHOR	PIFL	dead	4483	1890		2000	10	191566.4004	4841985.949	128
ANCHOR	PIFL	juv	NA	2010		NA	NA	191566.8	4841788.389	8
ANCHOR	PIFL	adult	4298	1970		NA	6	191567.1738	4842075.209	48
ANCHOR	PIFL	adult	4228	1960		NA	7.5	191567.8042	4841879.741	58
ANCHOR	PIFL	adult	4150	1930		NA	17.5	191567.9636	4842018.343	88
ANCHOR	PIFL	adult	4154	1870		NA	28	191568.6717	4841982.243	148
ANCHOR	PIFL	dead	4371	NA		NA	12	191570.7731	4842046.639	#VALUE!
ANCHOR	PIFL	adult	4227	1940		NA	8	191572.0809	4841871.069	78
ANCHOR	PIFL	adult	4214	1890		NA	18.5	191573.8352	4841927.876	128
ANCHOR	PIFL	juv	NA	2010		NA	NA	191573.9497	4841802.663	8
ANCHOR	PIFL	adult	4230	1930		NA	10	191574.5233	4841918.205	88
ANCHOR	PIFL	adult	4155	1900		NA	4	191575.4558	4841978.09	118
ANCHOR	PIFL	dead	4481	1930		2000	22	191575.8077	4841984.199	88
ANCHOR	PIFL	adult	4156	1900		NA	20	191576.0185	4841974.701	118
ANCHOR	PIFL	adult	4160	1940		NA	14	191576.6308	4841961.773	78
ANCHOR	PIFL	adult	4215	1950		NA	5	191577.331	4841928.912	68
ANCHOR	PIFL	dead	4485	1850		2000	18	191577.4487	4842001.603	168
ANCHOR	PIFL	adult	4300	1870		NA	21	191577.7226	4842034.936	148
ANCHOR	PIFL	adult	4217	1920		NA	10	191577.9033	4841904.756	98
ANCHOR	PIFL	juv	NA	2010		NA	NA	191578.3696	4842036.35	8
ANCHOR	PIFL	juv	NA	2010		NA	NA	191578.5536	4841926.033	8
ANCHOR	PIFL	adult	4157	1930		NA	5.5	191578.5646	4841972.577	88
ANCHOR	PIFL	juv	NA	2010		NA	NA	191578.937	4842041.548	8
ANCHOR	PIFL	adult	4159	1870		NA	3.5	191580.0605	4841973.096	148
ANCHOR	PIFL	adult	4110	1940		NA	12.5	191582.4633	4842002.676	78
ANCHOR	PIFL	adult	4158	1910		NA	24	191583.6721	4841971.741	108
ANCHOR	PIFL	adult	4226	1920		NA	11	191583.9098	4841817.517	98
ANCHOR	PIFL	adult	4218	1940		NA	6	191585.4669	4841909.293	78
ANCHOR	PIFL	dead	4372	NA		NA	50	191585.8309	4842031.555	#VALUE!
ANCHOR	PIFL	adult	4216	1890		NA	10	191590.1394	4841918.823	128
ANCHOR	PIFL	dead	4480	1920		1980	25	191590.4232	4841957.546	98
ANCHOR	PIFL	adult	4134	NA		NA	20	191592.6916	4841997.193	#VALUE!
ANCHOR	PIFL	dead	4379	NA		NA	8	191593.2057	4841988.656	#VALUE!
ANCHOR	PIFL	dead	4373	1880		2010	36	191593.5127	4842027.499	138
ANCHOR	PIFL	adult	4161	1940		NA	5.5	191593.5864	4841939.48	78
ANCHOR	PIFL	dead	4376	NA		NA	36	191594.0186	4842005.389	#VALUE!
ANCHOR	PIFL	adult	4125	1870		NA	16	191594.3459	4841986.6	148
ANCHOR	PIFL	dead	4378	1870		1970	23	191594.9184	4841991.661	148
ANCHOR	PIFL	adult	4219	1910		NA	13	191595.5444	4841890.324	108
ANCHOR	PIFL	dead	4473	1880		2010	24	191599.1744	4841907.415	138
ANCHOR	PIFL	dead	4477	1890		2000	24	191601.4551	4841943.756	128
ANCHOR	PIFL	dead	4381	1930		2000	5	191601.7518	4841974.638	88
ANCHOR	PIFL	dead	4380	1940		2010	17.5	191601.9173	4841986.779	78
ANCHOR	PIFL	adult	4361	1930		NA	24	191604.5483	4841804.98	88
ANCHOR	PIFL	adult	4135	1930		NA	21	191605.6452	4841948.75	88
ANCHOR	PIFL	dead	4472	NA		NA	32	191605.7151	4841906.741	#VALUE!
ANCHOR	PIFL	dead	4478	1870		1970	14	191605.9122	4841932.744	148
ANCHOR	PIFL	adult	4162	1940		NA	12	191606.5675	4841932.558	78
ANCHOR	PIFL	adult	4220	1930		NA	7.5	191608.8597	4841879.631	88
ANCHOR	PIFL	dead	4469	1910		2000	21	191609.3848	4841913.299	108
ANCHOR	PIFL	adult	4224	NA		NA	7.5	191609.5904	4841841.376	#VALUE!
ANCHOR	PIFL	adult	4163	1940		NA	6	191609.6917	4841932.451	78
ANCHOR	PIFL	adult	4126	1880		NA	28.5	191611.8674	4841980.604	138
ANCHOR	PIFL	adult	4130	1860		NA	21	191614.3552	4841949.158	158
ANCHOR	PIFL	adult	4222	1970		NA	7.5	191614.6713	4841858.859	48
ANCHOR	PIFL	adult	4131	1940		NA	14	191614.8898	4841959.982	78
ANCHOR	PIFL	dead	4383	1890		2000	32	191615.1528	4841937.058	128
ANCHOR	PIFL	adult	4129	1860		NA	15	191615.421	4841948.165	158
ANCHOR	PIFL	adult	4221	1890		NA	22	191616.6129	4841866.373	128
ANCHOR	PIFL	adult	4122	NA		NA	12	191617.1449	4841942.466	#VALUE!
ANCHOR	PIFL	adult	4225	1960		NA	5.5	191617.21	4841841.26	58
ANCHOR	PIFL	dead	4382	NA		NA	19	191617.2211	4841945.913	#VALUE!
ANCHOR	PIFL	adult	4123	1920		NA	11.5	191617.5339	4841953.455	98
ANCHOR	PIFL	dead	4467	1920		1980	15	191618.853	4841910.315	98
ANCHOR	PIFL	adult	4223	1920		NA	10	191619.8453	4841846.033	98
ANCHOR	PIFL	adult	4356	1950		NA	9	191621.1669	4841805.866	68
ANCHOR	PIFL	dead	4463	1930		1990	12	191622.3297	4841895.652	88
ANCHOR	PIFL	dead	4468	1870		1970	11	191622.4207	4841910.32	148
ANCHOR	PIFL	adult	4165	1890		NA	20	191622.8103	4841920.075	128
ANCHOR	PIFL	adult	4357	1920		NA	16	191623.5844	4841801.624	98
ANCHOR	PIFL	adult	4359	1940		NA	7	191623.644	4841788.409	78
ANCHOR	PIFL	dead	4384	1940		1980	25	191624.7921	4841929.98	78
ANCHOR	PIFL	adult	4360	NA		NA	10	191626.0865	4841787.614	#VALUE!
ANCHOR	PIFL	adult	4166	1940		NA	15.5	191626.1285	4841903.294	78
ANCHOR	PIFL	adult	4164	1900		NA	10	191626.2036	4841923.394	118
ANCHOR	PIFL	adult	4121	1950		NA	5.5	191626.8766	4841932.489	68
ANCHOR	PIFL	adult	4124	1910		NA	6	191627.812	4841929.494	108
ANCHOR	PIFL	dead	4459	1880		2000	32	191628.6053	4841880.047	138
ANCHOR	PIFL	adult	4169	1910		NA	26	191629.2281	4841892.911	108
ANCHOR	PIFL	dead	4457	1900		1990	32	191630.5626	4841870.463	118
ANCHOR	PIFL	adult	4168	1920		NA	11.5	191631.5852	4841892.665	98
ANCHOR	PIFL	dead	4462	1950		1990	5	191632.0415	4841895.884	68
ANCHOR	PIFL	adult	4170	1940		NA	12	191632.1596	4841888.524	78
ANCHOR	PIFL	adult	4167	1960		NA	5.5	191632.5237	4841905.665	58
ANCHOR	PIFL	adult	4358	1950		NA	11	191633.9423	4841795.215	68
ANCHOR	PIFL	adult	4136	1860		NA	23	191634.2485	4841928.682	158
ANCHOR	PIFL	dead	4461	2.00E+03		2010	15	191634.4951	4841894.269	18
ANCHOR	PIFL	adult	4132	1890		NA	20	191636.2387	4841926.237	128
ANCHOR	PIFL	adult	4128	1910		NA	18	191636.8374	4841928.351	108
ANCHOR	PIFL	dead	4460	1900		2000	21	191637.691	4841883.469	118
ANCHOR	PIFL	adult	4302	1940		NA	8	191639.0546	4841904.042	78
ANCHOR	PIFL	adult	4139	1910		NA	12	191640.0487	4841915.614	108
ANCHOR	PIFL	dead	4465	1920		1990	19	191640.1497	4841892.208	98
ANCHOR	PIFL	adult	4137	1940		NA	13.5	191640.8921	4841938.175	78
ANCHOR	PIFL	dead	4454	1900		1990	15	191642.2731	4841855.069	118
ANCHOR	PIFL	dead	4385	1860		2000	16	191643.4728	4841917.716	158
ANCHOR	PIFL	dead	4455	1960		2000	21	191644.3371	4841853.259	58
ANCHOR	PIFL	adult	4171	1900		NA	13	191645.131	4841874.832	118
ANCHOR	PIFL	dead	4395	1870		1960	22	191645.3406	4841882.462	148
ANCHOR	PIFL	adult	4301	1890		NA	25	191646.0544	4841909.061	128
ANCHOR	PIFL	dead	4386	1920		2000	12.5	191646.1241	4841916.387	98
ANCHOR	PIFL	adult	4172	1920		NA	18.5	191646.3528	4841873.419	98
ANCHOR	PIFL	adult	4335	1920		NA	9	191648.1895	4841885.434	98
ANCHOR	PIFL	dead	4394	1930		1990	5.5	191648.2437	4841889.477	88
ANCHOR	PIFL	dead	4393	NA		NA	20	191649.356	4841887.074	#VALUE!
ANCHOR	PIFL	dead	4388	1930		2000	15	191650.0515	4841906.3	88
ANCHOR	PIFL	dead	4387	1940		2000	14	191650.0832	4841914.638	78
ANCHOR	PIFL	adult	4303	1940		NA	11	191650.5836	4841913.679	78
ANCHOR	PIFL	dead	4391	1900		1990	21	191650.9499	4841889.644	118
ANCHOR	PIFL	dead	4392	NA		NA	7	191651.719	4841890.601	#VALUE!
ANCHOR	PIFL	adult	4334	1930		NA	14	191653.5913	4841892.548	88
ANCHOR	PIFL	juv	NA	2010		NA	NA	191654.5422	4841922.124	8
ANCHOR	PIFL	dead	4398	1920		2000	21	191655.3629	4841920.903	98
ANCHOR	PIFL	adult	4306	1940		NA	9	191657.7932	4841916.381	78
ANCHOR	PIFL	adult	4305	1940		NA	10	191658.3942	4841915.039	78
ANCHOR	PIFL	adult	4308	1940		NA	14.5	191658.5269	4841915.923	78
ANCHOR	PIFL	adult	4307	1940		NA	11.5	191658.6989	4841918.241	78
ANCHOR	PIFL	dead	4397	1930		1990	14	191659.1707	4841908.405	88
ANCHOR	PIFL	adult	4304	1940		NA	24	191659.5697	4841919.354	78
ANCHOR	PIFL	adult	4173	1860		NA	21	191661.646	4841865.227	158
ANCHOR	PIFL	adult	4309	1930		NA	9	191661.8905	4841911.253	88
ANCHOR	PIFL	adult	4174	1890		NA	13	191663.1216	4841864.197	128
ANCHOR	PIFL	adult	4333	1900		NA	13	191663.4882	4841895.97	118
ANCHOR	PIFL	dead	4422	1920		1990	15	191664.3619	4841894.282	98
ANCHOR	PIFL	dead	4399	1970		2010	7	191664.9783	4841926.924	48
ANCHOR	PIFL	adult	4311	1920		NA	10	191665.2759	4841927.035	98
ANCHOR	PIFL	dead	4421	1940		2000	4	191666.3189	4841894.207	78
ANCHOR	PIFL	adult	4176	1930		NA	12.5	191666.5616	4841869.782	88
ANCHOR	PIFL	adult	4310	1930		NA	14.5	191667.0484	4841927.294	88
ANCHOR	PIFL	dead	4423	1950		1970	12	191667.1917	4841895.933	68
ANCHOR	PIFL	dead	4401	1940		1980	8	191667.3577	4841927.149	78
ANCHOR	PIFL	dead	4420	NA		NA	19	191667.8997	4841898.627	#VALUE!
ANCHOR	PIFL	dead	4418	1920		1990	15	191670.16	4841898.077	98
ANCHOR	PIFL	dead	4424	1850		2000	34	191670.3028	4841867.145	168
ANCHOR	PIFL	adult	4354	NA		NA	4	191670.5717	4841868.568	#VALUE!
ANCHOR	PIFL	dead	4417	1920		1980	26	191671.5128	4841892.393	98
ANCHOR	PIFL	adult	4318	1910		NA	10	191672.7086	4841912.084	108
ANCHOR	PIFL	adult	4312	1940		NA	6.5	191674.3863	4841913.886	78
ANCHOR	PIFL	adult	4336	1940		NA	4	191674.4619	4841882.543	78
ANCHOR	PIFL	dead	4402	1670		1960	51	191676.2248	4841926.189	348
ANCHOR	PIFL	dead	4430	NA		NA	5	191677.517	4841861.733	#VALUE!
ANCHOR	PIFL	adult	4337	1920		NA	14	191677.5878	4841883.712	98
ANCHOR	PIFL	adult	4313	1870		NA	15	191677.7214	4841912.046	148
ANCHOR	PIFL	dead	4419	NA		NA	20	191681.4114	4841888.508	#VALUE!
ANCHOR	PIFL	adult	4320	1920		NA	10	191682.8452	4841918.852	98
ANCHOR	PIFL	dead	4426	NA		NA	12	191683.8972	4841862.763	#VALUE!
ANCHOR	PIFL	adult	4338	1900		NA	15.5	191684.3657	4841878.66	118
ANCHOR	PIFL	adult	4315	1880		NA	24	191684.5918	4841913.045	138
ANCHOR	PIFL	adult	4332	1920		NA	17	191684.9165	4841900.174	98
ANCHOR	PIFL	adult	4319	1940		NA	12.5	191685.1665	4841915.424	78
ANCHOR	PIFL	dead	4405	1910		1980	25	191685.3823	4841911.938	108
ANCHOR	PIFL	adult	4175	1940		NA	50	191685.5847	4841859.09	78
ANCHOR	PIFL	dead	4432	1900		1990	17	191686.6978	4841876.253	118
ANCHOR	PIFL	adult	4316	1870		NA	24	191687.0816	4841914.078	148
ANCHOR	PIFL	dead	4431	1910		1960	17	191687.4587	4841872.224	108
ANCHOR	PIFL	dead	4404	1880		1990	10	191687.5359	4841912.345	138
ANCHOR	PIFL	adult	4355	1930		NA	12.2	191687.5373	4841821.351	88
ANCHOR	PIFL	dead	4427	NA		NA	17	191687.6675	4841864.635	#VALUE!
ANCHOR	PIFL	adult	4317	1860		NA	21	191688.6655	4841910.898	158
ANCHOR	PIFL	juv	NA	2010		NA	NA	191689.2401	4841856.065	8
ANCHOR	PIFL	dead	4429	1940		2000	6	191689.5407	4841866.823	78
ANCHOR	PIFL	adult	4331	1880		NA	21	191690.6338	4841904.918	138
ANCHOR	PIFL	dead	4428	1870		2000	22	191690.6611	4841862.42	148
ANCHOR	PIFL	adult	4321	1890		NA	26	191693.6491	4841920.574	128
ANCHOR	PIFL	adult	4339	1910		NA	24	191694.5146	4841889.287	108
ANCHOR	PIFL	juv	NA	2010		NA	NA	191695.0259	4841861.554	8
ANCHOR	PIFL	juv	NA	2010		NA	NA	191695.0927	4841861.55	8
ANCHOR	PIFL	dead	4414	1960		2010	12	191695.1404	4841892.876	58
ANCHOR	PIFL	dead	4413	1890		2010	25	191695.4262	4841902.046	128
ANCHOR	PIFL	adult	4322	NA		NA	20	191696.0934	4841918.189	#VALUE!
ANCHOR	PIFL	dead	4412	NA		NA	31	191697.447	4841900.744	#VALUE!
ANCHOR	PIFL	dead	4406	1920		2000	24	191698.9936	4841915.019	98
ANCHOR	PIFL	dead	4435	1950		2000	10	191699.6885	4841888.551	68
ANCHOR	PIFL	adult	4323	1870		NA	20	191699.9278	4841921.732	148
ANCHOR	PIFL	adult	4329	1940		NA	11	191700.4273	4841910.876	78
ANCHOR	PIFL	adult	4340	1920		NA	25	191702.5464	4841895.572	98
ANCHOR	PIFL	adult	4325	1870		NA	22	191704.0327	4841922.578	148
ANCHOR	PIFL	adult	4324	1860		NA	20	191704.694	4841920.585	158
ANCHOR	PIFL	adult	4328	1940		NA	7	191706.159	4841915.135	78
ANCHOR	PIFL	adult	4330	1910		NA	16	191706.4006	4841912.371	108
ANCHOR	PIFL	adult	4326	1940		NA	18	191708.1199	4841921.664	78
ANCHOR	PIFL	adult	4327	1920		NA	26	191710.3531	4841918.746	98
ANCHOR	PIFL	dead	4409	1760		2000	31	191713.2578	4841902.145	258
ANCHOR	PIFL	dead	4408	1710		2010	25	191713.8033	4841908.142	308
ANCHOR	PIFL	dead	4407	1760		2000	47	191715.2602	4841910.815	258
ANCHOR	PIFL	adult	4341	1900		NA	6.5	191716.4922	4841897.821	118
ANCHOR	PIFL	adult	4342	1920		NA	7	191717.5149	4841896.858	98
ANCHOR	PIFL	adult	4343	1890		NA	13	191718.3652	4841895.293	128
ANCHOR	PIFL	adult	4348	1960		NA	8	191718.4319	4841888.631	58
ANCHOR	PIFL	adult	4345	1940		NA	10	191720.5506	4841888.886	78
ANCHOR	PIFL	adult	4344	1950		NA	9	191722.282	4841890.705	68
ANCHOR	PIFL	dead	4443	NA		NA	2	191728.7051	4841842.363	#VALUE!
ANCHOR	PIFL	dead	4442	1920		2010	15	191729.8169	4841839.183	98
ANCHOR	PIFL	dead	4441	1940		2000	19	191731.7312	4841840.636	78
ANCHOR	PIFL	adult	4351	1930		NA	10	191734.356	4841838.309	88
ANCHOR	PIFL	adult	4349	1920		NA	9.5	191735.963	4841854.159	98
ANCHOR	PIFL	juv	NA	2010		NA	NA	191736.0002	4841900.535	8
ANCHOR	PIFL	dead	4440	1940		1980	18	191736.4887	4841843.373	78
ANCHOR	PIFL	adult	4350	1930		NA	10	191739.7178	4841840.254	88
ANCHOR	PIFL	dead	4444	1950		2000	14	191744.7525	4841849.76	68
ANCHOR	PIFL	dead	4445	1920		2000	25	191746.329	4841839.803	98
ANCHOR	PIFL	juv	NA	2010		NA	NA	191747.9038	4841818.456	8
ANCHOR	PIFL	adult	4177	1920		NA	17	191748.7705	4841818.429	98
ANCHOR	PIFL	adult	4346	1960		NA	4	191753.281	4841860.334	58
ANCHOR	PIFL	dead	4446	1930		2000	12	191754.6367	4841834.09	88
ANCHOR	PIFL	dead	4447	1920		1980	9	191758.3158	4841834.252	98
ANCHOR	PIFL	adult	4347	1970		NA	6	191759.2314	4841841.431	48
ANCHOR	PIFL	dead	4448	1920		1955	6	191761.231	4841836.676	98
ANCHOR	PIFL	dead	4449	1930		2000	19	191762.1658	4841839.682	88
ANCHOR	PIFL	adult	4353	1930		NA	5.5	191764.9832	4841827.901	88
ANCHOR	PIFL	dead	4450	1870		2000	23	191770.0614	4841834.15	148
ANCHOR	PIFL	adult	4352	NA		NA	3	191777.174	4841837.294	#VALUE!
ANCHOR	PIFL	dead	4451	1920		1990	18	191782.5483	4841838.467	98
ANCHOR	PIFL	dead	4452	1860		1980	24	191798.2818	4841829.52	158
ANCHOR	PIFL	dead	4453	NA		NA	6	191801.6433	4841830.76	#VALUE!
ANCHOR	PIPO	adult	1	1910		NA	11.3	191362.9645	4842099.507	108
ANCHOR	PIPO	adult	23	1950		NA	13.1	191393.3187	4842032.111	68
ANCHOR	PIPO	adult	22	1900		NA	6.3	191408.3558	4841995.028	118
ANCHOR	PIPO	adult	998	1890		NA	25.8	191417.9362	4842032.054	128
ANCHOR	PIPO	adult	34	1950		NA	11.8	191423.9792	4841917.104	68
ANCHOR	PIPO	adult	4103	1940		NA	13.3	191425.3657	4841998.901	78
ANCHOR	PIPO	adult	4104	1940		NA	14.1	191430.1367	4841992.683	78
ANCHOR	PIPO	adult	24	1950		NA	16	191447.2021	4841988.836	68
ANCHOR	PIPO	adult	35	1950		NA	13.3	191447.656	4841877.076	68
ANCHOR	PIPO	adult	36	1960		NA	12.2	191449.4769	4841875.563	58
ANCHOR	PIPO	adult	37	1960		NA	12.5	191456.622	4841862.136	58
ANCHOR	PIPO	adult	40	1940		NA	4.9	191464.3728	4841864.973	78
ANCHOR	PIPO	adult	39	1950		NA	5.9	191465.3257	4841861.638	68
ANCHOR	PIPO	adult	42	1950		NA	9.7	191466.5025	4841873.646	68
ANCHOR	PIPO	adult	41	1950		NA	5.6	191467.3784	4841871.966	68
ANCHOR	PIPO	adult	50	1950		NA	9.2	191472.9764	4841899.049	68
ANCHOR	PIPO	adult	43	1940		NA	4.6	191473.157	4841866.742	78
ANCHOR	PIPO	adult	727	1800		NA	42.2	191473.913	4841875.414	218
ANCHOR	PIPO	adult	715	1850		NA	3.4	191479.4763	4841858.878	168
ANCHOR	PIPO	adult	710	1890		NA	21	191479.6236	4841872.742	128
ANCHOR	PIPO	adult	38	1930		NA	14.2	191482.9279	4841845.435	88
ANCHOR	PIPO	adult	717	1840		NA	34	191483.6504	4841866.854	178
ANCHOR	PIPO	adult	716	1900		NA	13.6	191484.8489	4841873.384	118
ANCHOR	PIPO	adult	712	1940		NA	19.4	191487.547	4841891.041	78
ANCHOR	PIPO	adult	726	1950		NA	6.7	191488.1971	4841862.598	68
ANCHOR	PIPO	adult	720	1770		NA	12.7	191488.977	4841825.244	248
ANCHOR	PIPO	adult	718	1930		NA	18.9	191489.0265	4841895.607	88
ANCHOR	PIPO	adult	724	1900		NA	18.3	191490.7944	4841864.95	118
ANCHOR	PIPO	adult	723	1870		NA	31.6	191490.9149	4841870.359	148
ANCHOR	PIPO	adult	725	1900		NA	4.7	191491.4697	4841862.426	118
ANCHOR	PIPO	adult	4273	NA		NA	3	191491.6645	4841795.427	#VALUE!
ANCHOR	PIPO	adult	989	NA		NA	15.5	191492.5831	4841845.767	#VALUE!
ANCHOR	PIPO	adult	997	1860		NA	38.1	191493.4505	4842077.835	158
ANCHOR	PIPO	adult	721	NA		NA	11.7	191495.1792	4841826.569	#VALUE!
ANCHOR	PIPO	adult	44	1920		NA	17.5	191497.3159	4841865.84	98
ANCHOR	PIPO	adult	2	1950		NA	16.1	191499.2093	4842080.584	68
ANCHOR	PIPO	adult	713	1920		NA	27.6	191499.4868	4841881.003	98
ANCHOR	PIPO	adult	25	1880		NA	24	191501.2839	4841902.772	138
ANCHOR	PIPO	adult	26	1940		NA	7.8	191501.3795	4841894.869	78
ANCHOR	PIPO	adult	728	1880		NA	28.8	191501.7565	4841881.161	138
ANCHOR	PIPO	adult	49	1930		NA	13	191502.9596	4841870.467	88
ANCHOR	PIPO	adult	45	1960		NA	10.8	191504.8059	4841813.508	58
ANCHOR	PIPO	adult	709	NA		NA	14.8	191504.9608	4841884.756	#VALUE!
ANCHOR	PIPO	adult	719	1800		NA	33	191508.6059	4841844.355	218
ANCHOR	PIPO	adult	46	1960		NA	5.5	191509.5128	4841834.247	58
ANCHOR	PIPO	adult	722	1650		NA	64.5	191510.4646	4841827.035	368
ANCHOR	PIPO	adult	47	1940		NA	11.7	191511.1123	4841849.812	78
ANCHOR	PIPO	adult	729	1840		NA	34.1	191513.8129	4841884.672	178
ANCHOR	PIPO	juv	NA	2010		NA	NA	191515.2036	4841887.436	8
ANCHOR	PIPO	adult	48	1940		NA	15.4	191516.0784	4841860.24	78
ANCHOR	PIPO	adult	52	1940		NA	5.4	191519.0789	4841881.821	78
ANCHOR	PIPO	adult	96	1810		NA	44.7	191519.1041	4841893.041	208
ANCHOR	PIPO	adult	714	1800		NA	41.5	191519.1158	4841870.371	218
ANCHOR	PIPO	adult	990	1760		NA	55.1	191522.1077	4841820.37	258
ANCHOR	PIPO	adult	711	1930		NA	26.5	191526.4323	4841826.181	88
ANCHOR	PIPO	adult	991	1780		NA	58.6	191538.4441	4841863.724	238
ANCHOR	PIPO	adult	53	1900		NA	10.7	191540.3847	4841815.627	118
ANCHOR	PIPO	adult	95	1940		NA	11.5	191544.4911	4841853.988	78
ANCHOR	PIPO	adult	27	1850		NA	34.7	191547.1973	4841928.175	168
ANCHOR	PIPO	adult	93	1900		NA	27.6	191550.388	4841860.775	118
ANCHOR	PIPO	adult	28	1930		NA	18.1	191550.5638	4841912.711	88
ANCHOR	PIPO	adult	94	1930		NA	35	191550.6876	4841852.213	88
ANCHOR	PIPO	adult	30	1810		NA	37.5	191552.985	4841969.699	208
ANCHOR	PIPO	adult	54	1960		NA	6.3	191554.008	4841821.749	58
ANCHOR	PIPO	adult	92	1820		NA	38.4	191555.3943	4841868.924	198
ANCHOR	PIPO	adult	31	1940		NA	22.1	191556.9851	4841974.433	78
ANCHOR	PIPO	adult	29	1940		NA	18	191559.0683	4841936.424	78
ANCHOR	PIPO	adult	58	1910		NA	36.6	191559.4727	4841793.797	108
ANCHOR	PIPO	adult	91	1860		NA	43.8	191559.7223	4841862.559	158
ANCHOR	PIPO	adult	32	1810		NA	26.5	191561.2884	4841977.682	208
ANCHOR	PIPO	adult	87	1870		NA	19.2	191563.7248	4841883.619	148
ANCHOR	PIPO	juv	NA	2010		NA	NA	191563.7458	4841795.025	8
ANCHOR	PIPO	adult	56	1940		NA	12.4	191563.7461	4841817.049	78
ANCHOR	PIPO	adult	55	1950		NA	17.5	191566.2145	4841823.609	68
ANCHOR	PIPO	adult	995	1850		NA	30	191567.219	4841959.651	168
ANCHOR	PIPO	adult	84	1820		NA	46.3	191567.7869	4841891.62	198
ANCHOR	PIPO	adult	90	1740		NA	53.4	191568.8202	4841855.897	278
ANCHOR	PIPO	adult	86	1950		NA	6	191569.0263	4841898.688	68
ANCHOR	PIPO	adult	83	1830		NA	25	191569.9393	4841891.336	188
ANCHOR	PIPO	adult	996	1870		NA	37.5	191570.1419	4841990.058	148
ANCHOR	PIPO	adult	85	1880		NA	NA	191570.4646	4841899.739	138
ANCHOR	PIPO	adult	82	1850		NA	22.2	191572.7573	4841892.169	168
ANCHOR	PIPO	adult	81	NA		NA	9.5	191573.2273	4841889.046	#VALUE!
ANCHOR	PIPO	adult	57	1950		NA	NA	191573.251	4841803.973	68
ANCHOR	PIPO	adult	80	1790		NA	37.5	191573.9202	4841889.879	228
ANCHOR	PIPO	adult	73	1870		NA	22.4	191574.4486	4841928.102	148
ANCHOR	PIPO	adult	78	1830		NA	35.9	191574.6204	4841897.694	188
ANCHOR	PIPO	adult	994	1870		NA	38.5	191575.1065	4841901.222	148
ANCHOR	PIPO	adult	79	1840		NA	18.5	191575.4783	4841893.524	178
ANCHOR	PIPO	adult	89	1810		NA	56.2	191576.7199	4841863.186	208
ANCHOR	PIPO	adult	59	1900		NA	22.8	191577.7413	4841817.925	118
ANCHOR	PIPO	juv	NA	2010		NA	NA	191579.5361	4841856.845	8
ANCHOR	PIPO	adult	60	1940		NA	13	191580.1622	4841822.58	78
ANCHOR	PIPO	juv	NA	2010		NA	NA	191581.0447	4841860.527	8
ANCHOR	PIPO	adult	61	1900		NA	13.6	191583.0452	4841815.719	118
ANCHOR	PIPO	adult	74	1910		NA	24	191583.3897	4841907.367	108
ANCHOR	PIPO	adult	63	1930		NA	20.4	191585.1126	4841842.123	88
ANCHOR	PIPO	adult	62	1960		NA	11.7	191586.3653	4841824.798	58
ANCHOR	PIPO	juv	NA	2010		NA	NA	191586.9199	4841860.822	8
ANCHOR	PIPO	adult	992	1850		NA	NA	191588.1751	4841863.303	168
ANCHOR	PIPO	adult	88	1950		NA	8	191589.3561	4841867.179	68
ANCHOR	PIPO	adult	993	1700		NA	67.2	191590.6505	4841874.215	318
ANCHOR	PIPO	adult	75	1950		NA	20.8	191591.2487	4841904.501	68
ANCHOR	PIPO	adult	33	1940		NA	18.5	191591.2582	4841925.535	78
ANCHOR	PIPO	adult	108	1940		NA	13.2	191591.4229	4841783.125	78
ANCHOR	PIPO	adult	64	1950		NA	18.6	191592.6712	4841833.971	68
ANCHOR	PIPO	adult	65	1950		NA	11.7	191602.0763	4841841.838	68
ANCHOR	PIPO	adult	66	1830		NA	33	191603.8045	4841850.043	188
ANCHOR	PIPO	adult	4127	1875		NA	22	191606.3348	4841975.044	143
ANCHOR	PIPO	adult	76	1840		NA	35.1	191607.599	4841893.033	178
ANCHOR	PIPO	adult	67	1880		NA	8.1	191616.1982	4841861.213	138
ANCHOR	PIPO	adult	21	1860		NA	29.2	191619.2119	4841785.587	158
ANCHOR	PIPO	adult	77	1950		NA	18.4	191621.2635	4841893.924	68
ANCHOR	PIPO	adult	3	1920		NA	5.1	191622.6775	4841930.859	98
ANCHOR	PIPO	adult	20	1930		NA	20	191623.8955	4841784.121	88
ANCHOR	PIPO	adult	71	1930		NA	9.5	191623.9605	4841902.813	88
ANCHOR	PIPO	adult	4035	1950		NA	21	191627.4038	4841870.977	68
ANCHOR	PIPO	adult	72	1880		NA	31.5	191627.6673	4841918.173	138
ANCHOR	PIPO	adult	19	1940		NA	15.1	191630.1678	4841783.81	78
ANCHOR	PIPO	adult	4036	1940		NA	3.5	191635.6652	4841873.85	78
ANCHOR	PIPO	dead	4456	NA		NA	38	191639.0606	4841868.099	#VALUE!
ANCHOR	PIPO	adult	11	NA		NA	18.8	191639.1107	4841841.361	NA
ANCHOR	PIPO	adult	10	1900		NA	26.9	191640.1418	4841855.296	118
ANCHOR	PIPO	adult	69	NA		NA	28.5	191642.3168	4841870.381	NA
ANCHOR	PIPO	adult	70	1850		NA	32.5	191644.1484	4841878.203	168
ANCHOR	PIPO	adult	4	1860		NA	21	191647.4003	4841888.61	158
ANCHOR	PIPO	adult	18	1930		NA	18.8	191648.4297	4841787.141	88
ANCHOR	PIPO	adult	13	1950		NA	12.9	191653.1692	4841815.249	68
ANCHOR	PIPO	adult	14	1880		NA	28.3	191658.2105	4841812.429	138
ANCHOR	PIPO	adult	12	1920		NA	19.4	191659.779	4841816.299	98
ANCHOR	PIPO	adult	15	NA		NA	5.3	191661.7164	4841817.134	NA
ANCHOR	PIPO	adult	4314	NA		NA	23	191675.1943	4841911.85	#VALUE!
ANCHOR	PIPO	adult	5	1890		NA	18.5	191677.2238	4841859.179	128
ANCHOR	PIPO	adult	17	1900		NA	25	191680.4329	4841779.541	118
ANCHOR	PIPO	adult	16	1950		NA	15.4	191687.849	4841814.699	68
ANCHOR	PIPO	adult	9	1890		NA	32.7	191699.312	4841842.297	128
ANCHOR	PIPO	adult	6	1920		NA	23.6	191706.1203	4841854.131	98
ANCHOR	PIPO	adult	97	1970		NA	7.3	191708.2537	4841900.535	48
ANCHOR	PIPO	adult	8	1940		NA	6.5	191711.5123	4841844.904	78
ANCHOR	PIPO	adult	101	1960		NA	14.2	191720.6974	4841822.442	58
ANCHOR	PIPO	adult	100	1950		NA	19.6	191726.8727	4841817.929	68
ANCHOR	PIPO	adult	4133	NA		NA	4.4	191734.7276	4841822.324	#VALUE!
ANCHOR	PIPO	adult	99	1930		NA	16.8	191745.5092	4841825.706	88
ANCHOR	PIPO	adult	98	1940		NA	4.3	191753.9017	4841833.346	78
ANCHOR	UNK	dead	4362	NA		NA	32	191543.1349	4842091.445	#VALUE!
ANCHOR	UNK	dead	4365	1920		1990	26	191549.107	4842080.149	98
ANCHOR	UNK	dead	4367	1920		1980	20	191550.4164	4842070.286	98
ANCHOR	UNK	dead	4364	1860		1980	30	191550.8523	4842085.2	158
ANCHOR	UNK	dead	4366	1820		NA	36	191551.8366	4842075.759	198
ANCHOR	UNK	dead	4369	1910		2000	20	191556.3823	4842060.749	108
ANCHOR	UNK	dead	4368	1890		1990	29	191557.0409	4842072.256	128
ANCHOR	UNK	dead	4370	1920		1970	28	191563.2114	4842059.067	98
ANCHOR	UNK	dead	4479	NA		NA	24	191575.3841	4841943.311	#VALUE!
ANCHOR	UNK	dead	4375	NA		NA	37	191576.8626	4842015.254	#VALUE!
ANCHOR	UNK	dead	4374	1920		2000	36	191578.6861	4842014.064	98
ANCHOR	UNK	dead	4482	NA		NA	15	191590.0421	4841984.348	#VALUE!
ANCHOR	UNK	dead	4475	NA		NA	15	191590.4604	4841916.542	#VALUE!
ANCHOR	UNK	dead	4377	1890		2000	23	191593.0972	4841993.38	128
ANCHOR	UNK	dead	4476	NA		NA	27	191596.789	4841928.105	#VALUE!
ANCHOR	UNK	dead	4474	1920		2000	15	191600.9281	4841914.476	98
ANCHOR	UNK	dead	4470	1920		1970	13	191610.5421	4841899.991	98
ANCHOR	UNK	dead	4471	NA		NA	15	191611.2557	4841899.504	#VALUE!
ANCHOR	UNK	dead	4464	1860		1980	31	191625.482	4841906.82	158
ANCHOR	UNK	dead	4458	NA		NA	27	191630.7936	4841872.835	#VALUE!
ANCHOR	UNK	dead	4390	NA		NA	34	191644.7805	4841895.448	#VALUE!
ANCHOR	UNK	dead	4396	NA		NA	17	191646.0709	4841881.612	#VALUE!
ANCHOR	UNK	dead	4389	1770		1980	31	191649.0178	4841902.173	248
ANCHOR	UNK	dead	4425	1770		1970	45	191658.5506	4841862.026	248
ANCHOR	UNK	dead	4416	NA		NA	28	191677.1562	4841898.384	#VALUE!
ANCHOR	UNK	dead	4403	1810		1980	38	191680.9851	4841931.568	208
ANCHOR	UNK	dead	4415	1760		1960	38	191686.9916	4841896.691	258
ANCHOR	UNK	dead	4400	1770		1970	35	191695.5365	4841871.791	248
ANCHOR	UNK	dead	4433	1870		1980	23	191703.9575	4841880.633	148
ANCHOR	UNK	dead	4434	NA		NA	22	191706.0867	4841880.383	#VALUE!
ANCHOR	UNK	dead	4438	NA		NA	20	191707.6921	4841863.782	#VALUE!
ANCHOR	UNK	dead	4411	1720		1990	34	191713.0015	4841900.235	298
ANCHOR	UNK	dead	4439	NA		NA	29	191715.6213	4841857.62	#VALUE!
ANCHOR	UNK	dead	4410	1780		1980	24	191717.905	4841901.355	238
ANCHOR	UNK	dead	4436	NA		NA	26	191725.9953	4841886.465	#VALUE!
ANCHOR	UNK	dead	4437	1760		2000	31	191727.306	4841873.716	258
CASTLEGARDEN	PIFL	adult	713	1970	1978	NA	14.6	297269.7415	4870630.653	48
CASTLEGARDEN	PIFL	juv	NA	2010		NA	NA	297281.0662	4870656.28	8
CASTLEGARDEN	PIFL	adult	4029	NA		NA	1.6	297295.8011	4870273.855	#VALUE!
CASTLEGARDEN	PIFL	adult	4028	1930		NA	28.2	297323.1766	4870232.17	88
CASTLEGARDEN	PIFL	adult	712	NA		NA	2.4	297324.5118	4870648.067	#VALUE!
CASTLEGARDEN	PIFL	adult	4024	1910		NA	19	297355.4385	4870196.819	108
CASTLEGARDEN	PIFL	juv	NA	2010		NA	NA	297355.9258	4870187.873	8
CASTLEGARDEN	PIFL	juv	NA	2010		NA	NA	297357.8267	4870186.92	8
CASTLEGARDEN	PIFL	juv	NA	2010		NA	NA	297362.0022	4870182.363	8
CASTLEGARDEN	PIFL	adult	900	NA	1984	NA	3.5	297363.322	4870183.279	#VALUE!
CASTLEGARDEN	PIFL	adult	4025	1990		NA	4.1	297375.2869	4870187.633	28
CASTLEGARDEN	PIFL	juv	NA	2010		NA	NA	297377.1706	4870187.397	8
CASTLEGARDEN	PIFL	adult	4017	2.00E+03		NA	4.3	297396.3907	4870095.651	18
CASTLEGARDEN	PIFL	adult	4019	1940		NA	2.7	297406.3037	4870120.854	78
CASTLEGARDEN	PIFL	juv	NA	2010		NA	NA	297406.4839	4870116.854	8
CASTLEGARDEN	PIFL	adult	4012	1980		NA	6.2	297409.0002	4870085.553	38
CASTLEGARDEN	PIFL	juv	NA	2010		NA	NA	297409.7906	4870106.765	8
CASTLEGARDEN	PIFL	juv	NA	2010		NA	NA	297411.5175	4870108.337	8
CASTLEGARDEN	PIFL	adult	4013	1970		NA	5.3	297414.5146	4870088.501	48
CASTLEGARDEN	PIFL	juv	NA	2010		NA	NA	297415.9312	4870099.7	8
CASTLEGARDEN	PIFL	adult	4011	1940		NA	17.2	297416.2496	4870078.335	78
CASTLEGARDEN	PIFL	adult	4015	1940		NA	17.3	297416.9796	4870097.232	78
CASTLEGARDEN	PIFL	adult	4014	NA		NA	17.2	297419.0643	4870095.938	#VALUE!
CASTLEGARDEN	PIFL	adult	4003	1890		NA	32	297421.233	4870045.108	128
CASTLEGARDEN	PIFL	adult	4016	1760		NA	50	297424.1914	4870100.927	258
CASTLEGARDEN	PIFL	adult	4004	1890		NA	20.2	297426.3193	4870055.129	128
CASTLEGARDEN	PIFL	adult	4010	NA		NA	12.5	297428.249	4870081.508	#VALUE!
CASTLEGARDEN	PIFL	adult	4002	1900		NA	15.5	297432.942	4870047.553	118
CASTLEGARDEN	PIFL	adult	4005	1870		NA	10.5	297434.5442	4870051.427	148
CASTLEGARDEN	PIFL	adult	4006	1940		NA	9	297435.6027	4870067.462	78
CASTLEGARDEN	PIFL	juv	NA	2010		NA	NA	297443.6201	4870022.972	8
CASTLEGARDEN	PIFL	adult	4001	1750		NA	40	297444.3512	4870025.348	268
CASTLEGARDEN	PIFL	adult	4007	NA		NA	NA	297445.2834	4870052.882	#VALUE!
CASTLEGARDEN	PIFL	juv	NA	2010		NA	NA	297445.7856	4870632.432	8
CASTLEGARDEN	PIFL	adult	9020	1970		NA	6.5	297455.5015	4870032.175	48
CASTLEGARDEN	PIFL	adult	4008	NA		NA	2	297462.9973	4870044.546	#VALUE!
CASTLEGARDEN	PIFL	adult	709	1870		NA	48.5	297463.2325	4870566.554	148
CASTLEGARDEN	PIFL	adult	9002	1940	1962	NA	15.9	297470.366	4870028.16	78
CASTLEGARDEN	PIFL	juv	NA	2010		NA	NA	297471.7103	4870040.275	8
CASTLEGARDEN	PIFL	adult	9003	1980	1984	NA	3.7	297472.0021	4870042.254	38
CASTLEGARDEN	PIFL	adult	9017	1960	1963	NA	10.7	297477.6795	4870026.13	58
CASTLEGARDEN	PIFL	adult	9018	1970		NA	5.3	297478.9818	4870028.31	48
CASTLEGARDEN	PIFL	adult	9019	1960	1957	NA	10.7	297480.7805	4870030.246	58
CASTLEGARDEN	PIFL	adult	9015	1990	1993	NA	9.1	297483.7144	4869993.759	28
CASTLEGARDEN	PIFL	adult	800	NA		NA	2	297483.855	4869996.514	#VALUE!
CASTLEGARDEN	PIFL	adult	9016	NA		NA	1.9	297485.4373	4870013.743	#VALUE!
CASTLEGARDEN	PIFL	juv	NA	2010		NA	NA	297493.0922	4870008.466	8
CASTLEGARDEN	PIFL	adult	4031	1910		NA	15.5	297506.2291	4870568.564	108
CASTLEGARDEN	PIFL	adult	799	1960	1967	NA	17.8	297507.2853	4870009.3	58
CASTLEGARDEN	PIFL	adult	704	1940	1939	NA	9.6	297523.7988	4870497.326	78
CASTLEGARDEN	PIFL	adult	4032	1960		NA	7.7	297523.9804	4870571.721	58
CASTLEGARDEN	PIFL	juv	NA	2010		NA	NA	297527.0492	4870476.002	8
CASTLEGARDEN	PIFL	adult	705	1940	1943	NA	10	297528.5688	4870497.36	78
CASTLEGARDEN	PIFL	adult	651	1980	1990	NA	6.3	297529.1803	4869992.066	38
CASTLEGARDEN	PIFL	adult	653	1960	1971	NA	6.8	297529.6093	4869994.787	58
CASTLEGARDEN	PIFL	juv	NA	2010		NA	NA	297538.6214	4869984.491	8
CASTLEGARDEN	PIFL	adult	646	1990	1987	NA	7	297542.9832	4869967.764	28
CASTLEGARDEN	PIFL	juv	NA	2010		NA	NA	297544.026	4869988.2	8
CASTLEGARDEN	PIFL	juv	NA	2010		NA	NA	297544.9305	4869909.088	8
CASTLEGARDEN	PIFL	adult	649	1980	1989	NA	5.1	297548.6976	4869982.814	38
CASTLEGARDEN	PIFL	adult	647	1990	1994	NA	4.9	297549.7257	4869972.266	28
CASTLEGARDEN	PIFL	juv	NA	2010		NA	NA	297551.0366	4869974.507	8
CASTLEGARDEN	PIFL	adult	648	1980	1982	NA	11.2	297552.0308	4869979.543	38
CASTLEGARDEN	PIFL	juv	NA	2010		NA	NA	297553.561	4869975.774	8
CASTLEGARDEN	PIFL	adult	797	1970	1978	NA	19.9	297557.27	4869921.285	48
CASTLEGARDEN	PIFL	adult	796	1770		NA	23.3	297558.0965	4869926.492	248
CASTLEGARDEN	PIFL	adult	795	1960	1965	NA	13.6	297560.2369	4869927.787	58
CASTLEGARDEN	PIFL	juv	NA	2010		NA	NA	297566.4499	4869914.201	8
CASTLEGARDEN	PIFL	juv	NA	2010		NA	NA	297567.8223	4869933.32	8
CASTLEGARDEN	PIFL	adult	644	1970	1973	NA	16.1	297572.261	4869925.164	48
CASTLEGARDEN	PIFL	adult	798	1650		NA	20.3	297576.1168	4869937.337	368
CASTLEGARDEN	PIFL	adult	639	1940	1942	NA	7.7	297577.2232	4869898.041	78
CASTLEGARDEN	PIFL	adult	640	1940	1952	NA	18	297577.2746	4869900.548	78
CASTLEGARDEN	PIFL	adult	638	1930	1940	NA	21.6	297577.3659	4869890.646	88
CASTLEGARDEN	PIFL	adult	637	1920	1919	NA	12.6	297580.9162	4869889.62	98
CASTLEGARDEN	PIFL	adult	633	1870	1880	NA	31.4	297583.1933	4869873.072	148
CASTLEGARDEN	PIFL	adult	634	1880	1880	NA	22.6	297585.7735	4869870.517	138
CASTLEGARDEN	PIFL	juv	NA	2010		NA	NA	297592.4176	4869922.305	8
CASTLEGARDEN	PIFL	adult	794	NA		NA	3.2	297594.1375	4869931.847	#VALUE!
CASTLEGARDEN	PIFL	juv	NA	2010		NA	NA	297596.3955	4869862.075	8
CASTLEGARDEN	PIFL	adult	636	2010	2008	NA	2.4	297601.0747	4869849.09	8
CASTLEGARDEN	PIFL	adult	642	1990	1994	NA	6.4	297601.8898	4869922.606	28
CASTLEGARDEN	PIFL	juv	NA	2010		NA	NA	297602.6916	4869861.513	8
CASTLEGARDEN	PIFL	juv	NA	2010		NA	NA	297604.501	4869863.547	8
CASTLEGARDEN	PIFL	adult	635	1970	1978	NA	6.5	297607.9289	4869864.297	48
CASTLEGARDEN	PIFL	adult	631	1890	1892	NA	33.2	297610.1984	4869883.688	128
CASTLEGARDEN	PIFL	juv	NA	2010		NA	NA	297613.4587	4869916.652	8
CASTLEGARDEN	PIFL	adult	641	1930	1927	NA	18.9	297614.3933	4869907.429	88
CASTLEGARDEN	PIFL	adult	632	1960	1976	NA	11.8	297620.6092	4869890.718	58
CASTLEGARDEN	PIFL	adult	994	1850		NA	10.9	297621.4984	4870347.223	168
CASTLEGARDEN	PIFL	adult	630	1960	1960	NA	14	297631.0204	4869847.857	58
CASTLEGARDEN	PIFL	juv	NA	2010		NA	NA	297634.8925	4869887.219	8
CASTLEGARDEN	PIFL	adult	991	1980	1985	NA	6.9	297637.9293	4870287.609	38
CASTLEGARDEN	PIFL	juv	NA	2010		NA	NA	297639.3817	4869885.086	8
CASTLEGARDEN	PIFL	juv	NA	2010		NA	NA	297644.618	4870271.796	8
CASTLEGARDEN	PIFL	adult	988	1980	1985	NA	7.5	297645.8625	4870263.081	38
CASTLEGARDEN	PIFL	juv	NA	2010		NA	NA	297648.4576	4869870.657	8
CASTLEGARDEN	PIFL	adult	992	1940	1951	NA	7.6	297649.1561	4870325.899	78
CASTLEGARDEN	PIFL	adult	987	1920	1914	NA	38.5	297655.1429	4870236.887	98
CASTLEGARDEN	PIFL	adult	629	1950	1961	NA	18.1	297655.8302	4869845.073	68
CASTLEGARDEN	PIFL	adult	986	1990	1992	NA	8.3	297660.0577	4870247.938	28
CASTLEGARDEN	PIFL	dead	628	NA		NA	NA	297666.2339	4869852.809	#VALUE!
CASTLEGARDEN	PIFL	adult	982	1930	1934	NA	13.4	297673.7468	4870235.237	88
CASTLEGARDEN	PIFL	juv	NA	2010		NA	NA	297678.7593	4870058.504	8
CASTLEGARDEN	PIFL	adult	985	1900	1901	NA	16.6	297681.5659	4870279.781	118
CASTLEGARDEN	PIFL	adult	981	1690		NA	41.2	297682.2369	4870235.844	328
CASTLEGARDEN	PIFL	adult	984	NA		NA	1.9	297685.1275	4870261.622	#VALUE!
CASTLEGARDEN	PIFL	adult	979	1960		NA	5.4	297687.7581	4870255.472	58
CASTLEGARDEN	PIFL	adult	977	1980	1989	NA	6.8	297689.5721	4870249.302	38
CASTLEGARDEN	PIFL	adult	708	1700		NA	19.5	297689.6536	4870198.558	318
CASTLEGARDEN	PIFL	adult	786	NA		NA	3.5	297694.7933	4869779.021	#VALUE!
CASTLEGARDEN	PIFL	adult	976	1990	1988	NA	6.5	297697.3754	4870245.448	28
CASTLEGARDEN	PIFL	adult	718	1930	1940	NA	23.5	297698.699	4870062.897	88
CASTLEGARDEN	PIFL	adult	719	1950		NA	11.4	297701.3493	4870060.114	68
CASTLEGARDEN	PIFL	adult	785	1940	1942	NA	17.4	297705.4498	4869772.129	78
CASTLEGARDEN	PIFL	adult	782	1930	1940	NA	21.5	297712.5268	4869744.777	88
CASTLEGARDEN	PIFL	adult	783	1910	1917	NA	33.5	297718.7356	4869759.44	108
CASTLEGARDEN	PIFL	adult	983	1475		NA	36.1	297723.9351	4870199.099	543
CASTLEGARDEN	PIFL	dead	781	NA		NA	NA	297724.1506	4869728.66	#VALUE!
CASTLEGARDEN	PIFL	adult	780	1900	1901	NA	23.1	297729.7812	4869699.976	118
CASTLEGARDEN	PIFL	adult	784	NA		NA	13.5	297732.4507	4869757.725	#VALUE!
CASTLEGARDEN	PIFL	adult	767	1910	1918	NA	21.7	297744.4629	4869710.618	108
CASTLEGARDEN	PIFL	adult	768	1950		NA	12	297746.7475	4869724.774	68
CASTLEGARDEN	PIFL	adult	766	1930		NA	15.9	297748.7223	4869710.418	88
CASTLEGARDEN	PIFL	adult	778	NA		NA	37.4	297754.6188	4869742.183	#VALUE!
CASTLEGARDEN	PIFL	adult	793	NA		NA	21.6	297755.2445	4869816.337	#VALUE!
CASTLEGARDEN	PIFL	adult	787	1980	1983	NA	6.8	297758.2573	4869779.868	38
CASTLEGARDEN	PIFL	adult	777	1590		NA	28.4	297763.0581	4869757.698	428
CASTLEGARDEN	PIFL	adult	769	1620		NA	47.4	297763.679	4869734.828	398
CASTLEGARDEN	PIFL	adult	789	1960	1968	NA	9.5	297765.5804	4869793.102	58
CASTLEGARDEN	PIFL	adult	765	1970	1979	NA	14.1	297766.0498	4869527.315	48
CASTLEGARDEN	PIFL	adult	790	NA		NA	3.6	297769.5596	4869794.417	#VALUE!
CASTLEGARDEN	PIFL	adult	791	1870		NA	8.3	297771.6552	4869804.92	148
CASTLEGARDEN	PIFL	adult	770	1970	1973	NA	5.1	297772.4825	4869736.408	48
CASTLEGARDEN	PIFL	adult	792	1970	1974	NA	6.6	297780.5713	4869812.75	48
CASTLEGARDEN	PIFL	adult	974	NA		NA	2.4	297782.7612	4870110.006	#VALUE!
CASTLEGARDEN	PIFL	adult	972	1960	1968	NA	21.2	297791.584	4870099.871	58
CASTLEGARDEN	PIFL	adult	975	1960	1961	NA	15	297796.5568	4870159.422	58
CASTLEGARDEN	PIFL	adult	973	1980	1991	NA	4.6	297797.5654	4870112.239	38
CASTLEGARDEN	PIFL	juv	NA	2010		NA	NA	297801.515	4869739.612	8
CASTLEGARDEN	PIFL	adult	772	1930	1935	NA	25.7	297805.6861	4869776.454	88
CASTLEGARDEN	PIFL	juv	NA	2010		NA	NA	297808.2351	4870043.088	8
CASTLEGARDEN	PIFL	adult	971	NA		NA	21.6	297810.2492	4870056.383	#VALUE!
CASTLEGARDEN	PIFL	adult	760	1750	1718	NA	35.3	297812.0259	4869746.704	268
CASTLEGARDEN	PIFL	adult	763	1940	1947	NA	18.8	297816.4411	4869703.476	78
CASTLEGARDEN	PIFL	adult	774	1850		NA	9.4	297817.3804	4869796.763	168
CASTLEGARDEN	PIFL	adult	775	1910	1917	NA	22.8	297818.9752	4869787.495	108
CASTLEGARDEN	PIFL	adult	762	1990	1993	NA	7.2	297819.0469	4869719.594	28
CASTLEGARDEN	PIFL	adult	176	NA		NA	14.9	297819.8485	4869684.604	#VALUE!
CASTLEGARDEN	PIFL	juv	NA	2010		NA	NA	297824.0941	4869792.039	8
CASTLEGARDEN	PIFL	adult	966	1950	1952	NA	5	297824.4781	4870054.405	68
CASTLEGARDEN	PIFL	adult	759	1890	1895	NA	14.5	297826.6983	4869749.369	128
CASTLEGARDEN	PIFL	adult	764	1990	1989	NA	5.8	297830.2125	4869667.811	28
CASTLEGARDEN	PIFL	adult	776	NA		NA	12.6	297830.6217	4869785.771	#VALUE!
CASTLEGARDEN	PIFL	juv	NA	2010		NA	NA	297840.0744	4869777.443	8
CASTLEGARDEN	PIFL	adult	758	NA		NA	2	297840.6327	4869762.999	#VALUE!
CASTLEGARDEN	PIFL	adult	625	1930	1937	NA	27.1	297864.9951	4869598.762	88
CASTLEGARDEN	PIFL	dead	613	NA		NA	NA	297865.8727	4869704.463	#VALUE!
CASTLEGARDEN	PIFL	adult	626	1900	1915	NA	17.9	297866.0234	4869601.058	118
CASTLEGARDEN	PIFL	adult	627	1840		NA	16.4	297872.9959	4869612.854	178
CASTLEGARDEN	PIFL	adult	624	1925	1996	NA	25.5	297874.078	4869598.161	93
CASTLEGARDEN	PIFL	juv	NA	2010		NA	NA	297880.8255	4869587.009	8
CASTLEGARDEN	PIFL	adult	610	2.00E+03		NA	4	297883.718	4869699.554	18
CASTLEGARDEN	PIFL	adult	964	1970	1979	NA	6.4	297883.8572	4869981.863	48
CASTLEGARDEN	PIFL	adult	963	NA		NA	2.8	297888.0286	4869983.193	#VALUE!
CASTLEGARDEN	PIFL	adult	961	1930	1936	NA	8.9	297888.0444	4869977.132	88
CASTLEGARDEN	PIFL	adult	962	1950	1949	NA	7.8	297888.6362	4869973.941	68
CASTLEGARDEN	PIFL	juv	NA	2010		NA	NA	297889.3246	4869975.599	8
CASTLEGARDEN	PIFL	adult	960	1920	1933	NA	23.8	297889.8369	4869977.325	98
CASTLEGARDEN	PIFL	adult	608	1960	1972	NA	14.8	297895.982	4869701.487	58
CASTLEGARDEN	PIFL	adult	620	1680	1690	NA	24	297897.0415	4869630.619	338
CASTLEGARDEN	PIFL	adult	621	1970	1984	NA	8.5	297897.3793	4869621.856	48
CASTLEGARDEN	PIFL	adult	609	1670		NA	29	297897.8886	4869693.334	348
CASTLEGARDEN	PIFL	adult	618	1930	1941	NA	15.7	297898.2337	4869637.445	88
CASTLEGARDEN	PIFL	adult	957	1950	1951	NA	7.2	297898.7249	4869998.883	68
CASTLEGARDEN	PIFL	dead	612	NA		NA	NA	297899.1188	4869718.799	#VALUE!
CASTLEGARDEN	PIFL	adult	614	1780	1781	NA	26.2	297899.4163	4869657.715	238
CASTLEGARDEN	PIFL	adult	959	1890	1897	NA	9.1	297902.0269	4869979.474	128
CASTLEGARDEN	PIFL	adult	607	1810		NA	12.4	297903.2169	4869713.758	208
CASTLEGARDEN	PIFL	adult	611	1940		NA	6.5	297904.3479	4869716.013	78
CASTLEGARDEN	PIFL	juv	NA	2010		NA	NA	297904.5368	4869610.673	8
CASTLEGARDEN	PIFL	juv	NA	2010		NA	NA	297904.5368	4869610.673	8
CASTLEGARDEN	PIFL	adult	958	NA		NA	11.1	297904.7202	4869983.976	#VALUE!
CASTLEGARDEN	PIFL	adult	622	1990	1994	NA	6.5	297905.1765	4869615.337	28
CASTLEGARDEN	PIFL	adult	969	1990	1992	NA	1.4	297909.3471	4870031.216	28
CASTLEGARDEN	PIFL	adult	956	1800		NA	58	297909.5527	4870011.162	218
CASTLEGARDEN	PIFL	adult	955	1910	1925	NA	12.9	297910.8828	4870002.023	108
CASTLEGARDEN	PIFL	adult	954	1880		NA	15.8	297911.6358	4870000.04	138
CASTLEGARDEN	PIFL	adult	968	1930	1930	NA	7.1	297911.6399	4870029.824	88
CASTLEGARDEN	PIFL	adult	967	1950	1950	NA	14.8	297912.8009	4870019.63	68
CASTLEGARDEN	PIFL	adult	606	1830		NA	24.3	297923.3906	4869704.499	188
CASTLEGARDEN	PIFL	adult	615	NA		NA	47.7	297924.09	4869644.293	#VALUE!
CASTLEGARDEN	PIFL	adult	605	1745	1743	NA	41.3	297924.2301	4869697.718	273
CASTLEGARDEN	PIFL	adult	952	1940	1944	NA	10.1	297926.0811	4869981.922	78
CASTLEGARDEN	PIFL	adult	617	NA		NA	26.6	297932.9365	4869633.975	#VALUE!
CASTLEGARDEN	PIFL	adult	604	1900	1899	NA	29.3	297933.7467	4869694.611	118
CASTLEGARDEN	PIFL	adult	616	1640	1782	NA	23.9	297934.3786	4869642.776	378
CASTLEGARDEN	PIFL	adult	603	1890		NA	17	297935.8026	4869691.655	128
CASTLEGARDEN	PIFL	juv	NA	2010		NA	NA	297936.1779	4869715.338	8
CASTLEGARDEN	PIFL	adult	720	1920		NA	22.1	297939.415	4869930.013	98
CASTLEGARDEN	PIFL	adult	755	NA		NA	28.4	297940.3876	4869705.866	#VALUE!
CASTLEGARDEN	PIFL	adult	756	1690		NA	58.7	297941.324	4869714.951	328
CASTLEGARDEN	PIFL	adult	754	1970	1971	NA	11	297962.7062	4869694.863	48
CASTLEGARDEN	PIFL	adult	757	1970	1975	NA	12	297972.7732	4869741.386	48
CASTLEGARDEN	PIFL	adult	753	NA		NA	16.7	298000.7724	4869699.806	#VALUE!
CASTLEGARDEN	PIFL	juv	NA	2010		NA	NA	298001.2504	4869695.531	8
CASTLEGARDEN	PIFL	adult	752	1680		NA	21.7	298001.8122	4869687.527	338
CASTLEGARDEN	PIFL	adult	746	1870	1892	NA	23.7	298010.4607	4869668.501	148
CASTLEGARDEN	PIFL	adult	602	1730		NA	25	298013.2932	4869678.508	288
CASTLEGARDEN	PIFL	adult	601	1960	1967	NA	23.2	298016.2888	4869675.622	58
CASTLEGARDEN	PIFL	adult	751	1860	1849	NA	25.4	298033.5926	4869627.76	158
CASTLEGARDEN	PIFL	adult	747	1950	1950	NA	15	298033.9041	4869674.014	68
CASTLEGARDEN	PIFL	adult	750	NA		NA	45.3	298035.3084	4869600.713	#VALUE!
CASTLEGARDEN	PIFL	adult	749	1820	1863	NA	37	298039.8855	4869623.3	198
CASTLEGARDEN	PIFL	adult	748	1780		NA	24.2	298046.7816	4869655.058	238
CASTLEGARDEN	PIFL	adult	953	1940	1939	NA	18.5	298067.7527	4869848.493	78
CASTLEGARDEN	PIFL	adult	722	NA		NA	2	298089.991	4869766.158	#VALUE!
CASTLEGARDEN	PIFL	adult	721	1770	1768	NA	25.1	298091.5732	4869757.75	248
CASTLEGARDEN	PIFL	adult	725	NA		NA	3.1	298101.7242	4869640.917	#VALUE!
CASTLEGARDEN	PIFL	adult	723	1930	1941	NA	20.3	298103.1032	4869679.301	88
CASTLEGARDEN	PIFL	adult	728	1530		NA	20.8	298104.666	4869669.472	488
CASTLEGARDEN	PIFL	adult	726	1880		NA	19.9	298109.0155	4869661.485	138
CASTLEGARDEN	PIFL	adult	727	1810	1807	NA	9.6	298109.8824	4869667.304	208
CASTLEGARDEN	PIFL	adult	724	1900	1915	NA	28.8	298111.2277	4869679.457	118
CASTLEGARDEN	PIFL	adult	734	1920	1926	NA	26.6	298114.4797	4869522.623	98
CASTLEGARDEN	PIFL	adult	735	1870		NA	20.3	298115.3914	4869502.492	148
CASTLEGARDEN	PIFL	adult	731	1930	1944	NA	21	298123.3479	4869727.617	88
CASTLEGARDEN	PIFL	adult	732	1860	1973	NA	13.9	298129.2753	4869733.731	158
CASTLEGARDEN	PIFL	adult	738	1840		NA	24	298140.3527	4869448.698	178
CASTLEGARDEN	PIFL	adult	730	1950	1952	NA	10.7	298144.9634	4869702.152	68
CASTLEGARDEN	PIFL	adult	739	1890		NA	34	298150.313	4869428.376	128
CASTLEGARDEN	PIFL	adult	736	1920	1932	NA	27.1	298151.0348	4869503.091	98
CASTLEGARDEN	PIFL	adult	729	1930	1954	NA	28.8	298154.3475	4869708.813	88
CASTLEGARDEN	PIFL	adult	737	NA		NA	50	298155.7209	4869492.321	#VALUE!
CASTLEGARDEN	PIFL	adult	4034	1930		NA	26.5	298177.8399	4870113.034	88
CASTLEGARDEN	PIFL	adult	922	1980	1988	NA	5.1	298179.1461	4869910.908	38
CASTLEGARDEN	PIFL	adult	924	1930		NA	23.4	298179.801	4869926.611	88
CASTLEGARDEN	PIFL	adult	740	1670	1667	NA	41.7	298186.1189	4869414.488	348
CASTLEGARDEN	PIFL	adult	945	1750	1754	NA	17.2	298186.7888	4870054.385	268
CASTLEGARDEN	PIFL	adult	744	1870	1888	NA	33.6	298191.3268	4869526.669	148
CASTLEGARDEN	PIFL	adult	923	1900		NA	23	298192.413	4869937.517	118
CASTLEGARDEN	PIFL	adult	745	1920	1933	NA	18.8	298195.6234	4869563.04	98
CASTLEGARDEN	PIFL	adult	743	1890		NA	26	298198.2301	4869506.828	128
CASTLEGARDEN	PIFL	adult	925	1910	1910	NA	19.5	298198.6682	4869926.35	108
CASTLEGARDEN	PIFL	adult	741	1750		NA	21.3	298198.6826	4869387.687	268
CASTLEGARDEN	PIFL	adult	933	1980		NA	9.1	298207.7311	4870099.544	38
CASTLEGARDEN	PIFL	adult	926	1640		NA	31.3	298209.3351	4869900.646	378
CASTLEGARDEN	PIFL	adult	934	NA		NA	2.1	298211.4094	4870083.556	#VALUE!
CASTLEGARDEN	PIFL	adult	944	1940	1945	NA	9.2	298218.0997	4870210.568	78
CASTLEGARDEN	PIFL	adult	927	1940		NA	8.9	298220.4377	4869899.258	78
CASTLEGARDEN	PIFL	adult	928	1960	1969	NA	24.1	298220.5682	4869928.624	58
CASTLEGARDEN	PIFL	juv	NA	2010		NA	NA	298224.7683	4869849.918	8
CASTLEGARDEN	PIFL	adult	931	1940	1943	NA	12.1	298266.7643	4869970.1	78
CASTLEGARDEN	PIFL	adult	733	1930	1946	NA	21.2	298278.7964	4869814.17	88
CASTLEGARDEN	PIFL	adult	950	1820	1825	NA	23	298293.6803	4870183.82	198
CASTLEGARDEN	PIFL	adult	939	1800		NA	18.6	298309.6918	4870129.797	218
CASTLEGARDEN	PIFL	adult	936	NA		NA	2.5	298313.2883	4870097.443	#VALUE!
CASTLEGARDEN	PIFL	adult	161	NA		NA	41.4	298430.8813	4870098.78	#VALUE!
CASTLEGARDEN	PIPO	adult	178	1830		NA	NA	296416.1288	4871587.855	188
CASTLEGARDEN	PIPO	adult	177	1880		NA	NA	296439.8184	4871574.897	138
CASTLEGARDEN	PIPO	adult	179	1870		NA	NA	296440.7213	4871525.952	148
CASTLEGARDEN	PIPO	adult	180	1870		NA	NA	296481.7341	4871475.772	148
CASTLEGARDEN	PIPO	adult	184	1880		NA	NA	296485.8119	4871425.617	138
CASTLEGARDEN	PIPO	adult	185	1760		NA	NA	296495.7964	4871410.857	258
CASTLEGARDEN	PIPO	adult	183	1840		NA	NA	296496.7189	4871440.847	178
CASTLEGARDEN	PIPO	adult	181	1670		NA	NA	296498.1019	4871459.704	348
CASTLEGARDEN	PIPO	adult	182	1880		NA	NA	296500.2188	4871476.315	138
CASTLEGARDEN	PIPO	adult	186	1910		NA	NA	296530.8192	4871348.633	108
CASTLEGARDEN	PIPO	adult	187	1810		NA	NA	296622.9536	4871211.277	208
CASTLEGARDEN	PIPO	adult	188	1910		NA	NA	296680.4586	4871122.792	108
CASTLEGARDEN	PIPO	adult	189	1860		NA	NA	296700.1565	4871084.387	158
CASTLEGARDEN	PIPO	adult	190	1900		NA	NA	296723.0121	4871070.344	118
CASTLEGARDEN	PIPO	adult	191	1960		NA	NA	296764.7124	4871042.381	58
CASTLEGARDEN	PIPO	adult	192	1730		NA	NA	296774.5111	4870995.386	288
CASTLEGARDEN	PIPO	adult	193	1900		NA	NA	296786.0332	4870978.356	118
CASTLEGARDEN	PIPO	adult	194	1900		NA	NA	296821.6069	4870933.905	118
CASTLEGARDEN	PIPO	adult	195	1910		NA	NA	296869.49	4870845.717	108
CASTLEGARDEN	PIPO	adult	196	1880		NA	NA	296926.5719	4870821.73	138
CASTLEGARDEN	PIPO	adult	4030	1970		NA	13.8	297124.8812	4870476.521	48
CASTLEGARDEN	PIPO	adult	198	1830		NA	NA	297160.7447	4870890.147	188
CASTLEGARDEN	PIPO	adult	197	1980		NA	NA	297161.2065	4870879.016	38
CASTLEGARDEN	PIPO	adult	199	1970		NA	NA	297161.9215	4870902.341	48
CASTLEGARDEN	PIPO	adult	200	1940		NA	NA	297178.1029	4870906.292	78
CASTLEGARDEN	PIPO	adult	731	1900		NA	NA	297198.4319	4870914.562	118
CASTLEGARDEN	PIPO	adult	730	1940		NA	NA	297202.3218	4870936.678	78
CASTLEGARDEN	PIPO	adult	732	1840		NA	NA	297205.8418	4870894.324	178
CASTLEGARDEN	PIPO	adult	733	1910		NA	NA	297213.6749	4870914.095	108
CASTLEGARDEN	PIPO	adult	734	1740		NA	NA	297222.0913	4870900.496	278
CASTLEGARDEN	PIPO	adult	746	1690		NA	NA	297228.986	4870732.41	328
CASTLEGARDEN	PIPO	adult	735	1860		NA	NA	297230.4738	4870885.787	158
CASTLEGARDEN	PIPO	adult	745	1620		NA	NA	297231.3588	4870731.226	398
CASTLEGARDEN	PIPO	adult	744	1700		NA	NA	297239.4012	4870705.409	318
CASTLEGARDEN	PIPO	adult	128	1790		NA	47	297254.7758	4870674.362	228
CASTLEGARDEN	PIPO	adult	737	1780		NA	NA	297257.4837	4870823.813	238
CASTLEGARDEN	PIPO	adult	739	1740		NA	NA	297263.1388	4870772.499	278
CASTLEGARDEN	PIPO	adult	738	1790		NA	NA	297264.6897	4870796.91	228
CASTLEGARDEN	PIPO	juv	NA	2010		NA	NA	297266.9778	4870635.798	8
CASTLEGARDEN	PIPO	juv	NA	2010		NA	NA	297270.2666	4870632.816	8
CASTLEGARDEN	PIPO	adult	717	NA		NA	2.5	297274.42	4870667.603	#VALUE!
CASTLEGARDEN	PIPO	adult	714	1980		NA	8	297276.2974	4870641.855	38
CASTLEGARDEN	PIPO	adult	716	NA		NA	2.8	297278.1595	4870653.357	#VALUE!
CASTLEGARDEN	PIPO	juv	NA	2010		NA	NA	297278.8801	4870656.432	8
CASTLEGARDEN	PIPO	adult	715	NA		NA	1.1	297279.2518	4870643.664	#VALUE!
CASTLEGARDEN	PIPO	juv	NA	2010		NA	NA	297280.2452	4870655.144	8
CASTLEGARDEN	PIPO	adult	129	NA		NA	52	297280.7078	4870630.901	#VALUE!
CASTLEGARDEN	PIPO	adult	126	1790		NA	NA	297298.6882	4870674.687	228
CASTLEGARDEN	PIPO	adult	741	1870		NA	NA	297299.3972	4870750.265	148
CASTLEGARDEN	PIPO	adult	124	1820		NA	NA	297305.3447	4870682.265	198
CASTLEGARDEN	PIPO	adult	125	1870		NA	NA	297306.0109	4870677.798	148
CASTLEGARDEN	PIPO	adult	123	1860		NA	NA	297309.084	4870673.257	158
CASTLEGARDEN	PIPO	adult	130	1790		NA	36.1	297311.7569	4870631.003	228
CASTLEGARDEN	PIPO	adult	131	1890		NA	37.2	297311.7952	4870609.706	128
CASTLEGARDEN	PIPO	adult	122	1850		NA	NA	297323.2191	4870662.818	168
CASTLEGARDEN	PIPO	adult	121	1840		NA	NA	297346.3155	4870656.552	178
CASTLEGARDEN	PIPO	juv	NA	2010		NA	NA	297351.0868	4870198.611	8
CASTLEGARDEN	PIPO	adult	120	1870		NA	NA	297367.7394	4870648.114	148
CASTLEGARDEN	PIPO	adult	119	1810		NA	20.5	297367.8634	4870611.513	208
CASTLEGARDEN	PIPO	adult	118	1780		NA	55.4	297367.9641	4870611.916	238
CASTLEGARDEN	PIPO	juv	NA	2010		NA	NA	297368.7218	4870193.272	8
CASTLEGARDEN	PIPO	adult	4022	2.00E+03		NA	7.5	297369.0519	4870174.272	18
CASTLEGARDEN	PIPO	adult	4026	NA		NA	1	297373.472	4870186.174	#VALUE!
CASTLEGARDEN	PIPO	adult	4027	NA		NA	3.6	297377.984	4870181.67	#VALUE!
CASTLEGARDEN	PIPO	adult	4021	2.00E+03		NA	4.9	297385.4543	4870161.515	18
CASTLEGARDEN	PIPO	adult	4018	2.00E+03		NA	3.5	297391.234	4870092.431	18
CASTLEGARDEN	PIPO	adult	748	1960		NA	15.6	297392.1504	4870125.514	58
CASTLEGARDEN	PIPO	adult	749	1990		NA	7.5	297392.3574	4870091.088	28
CASTLEGARDEN	PIPO	adult	4020	2.00E+03		NA	3.9	297392.4076	4870141.526	18
CASTLEGARDEN	PIPO	adult	711	NA		NA	1.9	297444.7202	4870622.951	#VALUE!
CASTLEGARDEN	PIPO	adult	4009	NA		NA	3.5	297458.5957	4870045.077	#VALUE!
CASTLEGARDEN	PIPO	adult	710	1990		NA	16.1	297481.5657	4870574.721	28
CASTLEGARDEN	PIPO	adult	750	1920		NA	21.2	297485.0283	4870027.029	98
CASTLEGARDEN	PIPO	juv	NA	2010		NA	NA	297501.5393	4870020.842	8
CASTLEGARDEN	PIPO	adult	117	1880		NA	34.5	297510.0891	4870557.102	138
CASTLEGARDEN	PIPO	adult	706	1860		NA	27.9	297514.7052	4870503.773	158
CASTLEGARDEN	PIPO	adult	116	1960		NA	57	297528.2024	4870568.792	58
CASTLEGARDEN	PIPO	adult	652	NA		NA	1.5	297528.553	4869992.227	#VALUE!
CASTLEGARDEN	PIPO	juv	NA	2010		NA	NA	297530.5843	4869964.069	8
CASTLEGARDEN	PIPO	adult	751	1960		NA	12.6	297531.2165	4869992.397	58
CASTLEGARDEN	PIPO	adult	115	1890		NA	26	297533.5292	4870586.988	128
CASTLEGARDEN	PIPO	adult	650	1960		NA	9.7	297535.4518	4869993.279	58
CASTLEGARDEN	PIPO	adult	114	1890		NA	NA	297539.8325	4870577.253	128
CASTLEGARDEN	PIPO	adult	752	1990		NA	6	297540.8609	4869977.657	28
CASTLEGARDEN	PIPO	adult	645	NA		NA	1.5	297545.862	4869961.824	#VALUE!
CASTLEGARDEN	PIPO	juv	NA	2010		NA	NA	297556.48	4869918.348	8
CASTLEGARDEN	PIPO	adult	73	1900		NA	30.1	297569.4027	4869926.669	118
CASTLEGARDEN	PIPO	juv	NA	2010		NA	NA	297577.6656	4869922.846	8
CASTLEGARDEN	PIPO	adult	754	1950		NA	14.3	297579.6458	4869935.177	68
CASTLEGARDEN	PIPO	adult	755	1850		NA	21.5	297581.8654	4869939.212	168
CASTLEGARDEN	PIPO	adult	756	NA		NA	6.1	297585.6705	4869926.027	#VALUE!
CASTLEGARDEN	PIPO	juv	NA	2010		NA	NA	297591.96	4869923.674	8
CASTLEGARDEN	PIPO	juv	NA	2010		NA	NA	297593.8136	4869923.522	8
CASTLEGARDEN	PIPO	juv	NA	2010		NA	NA	297594.7834	4869923.928	8
CASTLEGARDEN	PIPO	adult	643	1950		NA	1.6	297596.5538	4869917.385	68
CASTLEGARDEN	PIPO	juv	NA	2010		NA	NA	297600.0928	4869863.499	8
CASTLEGARDEN	PIPO	adult	703	NA		NA	20.1	297603.0762	4870366.769	#VALUE!
CASTLEGARDEN	PIPO	juv	NA	2010		NA	NA	297606.4695	4869919.768	8
CASTLEGARDEN	PIPO	adult	702	NA		NA	11	297607.4734	4870364.548	#VALUE!
CASTLEGARDEN	PIPO	adult	993	NA		NA	8.1	297616.129	4870311.972	#VALUE!
CASTLEGARDEN	PIPO	juv	NA	2010		NA	NA	297616.6251	4869912.38	8
CASTLEGARDEN	PIPO	juv	NA	2010		NA	NA	297618.9036	4870328.837	8
CASTLEGARDEN	PIPO	adult	132	1820		NA	52.5	297625.1009	4870238.482	198
CASTLEGARDEN	PIPO	adult	701	1940		NA	17.6	297626.3851	4870354.805	78
CASTLEGARDEN	PIPO	juv	NA	2010		NA	NA	297642.3957	4869883.907	8
CASTLEGARDEN	PIPO	juv	NA	2010		NA	NA	297644.2435	4869884.882	8
CASTLEGARDEN	PIPO	adult	990	NA		NA	4.8	297648.4615	4870285.452	#VALUE!
CASTLEGARDEN	PIPO	adult	989	NA		NA	1.9	297656.5241	4870285.178	#VALUE!
CASTLEGARDEN	PIPO	adult	980	1990		NA	4.6	297673.5757	4870248.728	28
CASTLEGARDEN	PIPO	adult	978	2.00E+03		NA	4.5	297685.626	4870257.266	18
CASTLEGARDEN	PIPO	juv	NA	2010		NA	NA	297693.8756	4870052.361	8
CASTLEGARDEN	PIPO	juv	NA	2010		NA	NA	297704.9749	4869824.56	8
CASTLEGARDEN	PIPO	adult	788	1960		NA	12.2	297760.2992	4869772.906	58
CASTLEGARDEN	PIPO	adult	707	1950		NA	9.1	297764.7064	4870122.7	68
CASTLEGARDEN	PIPO	juv	NA	2010		NA	NA	297784.5536	4870162.115	8
CASTLEGARDEN	PIPO	adult	771	1980		NA	15.1	297789.6702	4869768.694	38
CASTLEGARDEN	PIPO	adult	761	1870		NA	38.6	297789.9737	4869816.49	148
CASTLEGARDEN	PIPO	adult	762	NA		NA	20.4	297795.9252	4869810.976	#VALUE!
CASTLEGARDEN	PIPO	juv	NA	2010		NA	NA	297801.8167	4870111.228	8
CASTLEGARDEN	PIPO	adult	767	1910		NA	20	297802.4875	4870037.887	108
CASTLEGARDEN	PIPO	adult	766	2.00E+03		NA	1.3	297804.6128	4870043.048	18
CASTLEGARDEN	PIPO	adult	773	1950		NA	5	297805.8553	4869806.348	68
CASTLEGARDEN	PIPO	adult	765	1990		NA	1.6	297806.1627	4870041.729	28
CASTLEGARDEN	PIPO	adult	764	1990		NA	4.8	297810.1258	4870043.692	28
CASTLEGARDEN	PIPO	adult	761	1960		NA	4.3	297816.9804	4869737.244	58
CASTLEGARDEN	PIPO	adult	768	1990		NA	4.2	297818.4259	4870051.97	28
CASTLEGARDEN	PIPO	adult	112	1960		NA	14.7	297840.8807	4870054.328	58
CASTLEGARDEN	PIPO	adult	965	1990		NA	2.1	297872.4398	4869981.638	28
CASTLEGARDEN	PIPO	adult	175	1880		NA	25	297872.6199	4869677.708	138
CASTLEGARDEN	PIPO	adult	623	1990		NA	3.4	297873.8646	4869624.568	28
CASTLEGARDEN	PIPO	juv	NA	2010		NA	NA	297876.8931	4869613.181	8
CASTLEGARDEN	PIPO	adult	174	1590		NA	59	297885.2485	4869678.068	428
CASTLEGARDEN	PIPO	adult	173	1770		NA	41.8	297889.4734	4869651.246	248
CASTLEGARDEN	PIPO	adult	111	1930		NA	19.8	297890.2728	4870050.404	88
CASTLEGARDEN	PIPO	adult	619	1990		NA	8.8	297897.8224	4869634.807	28
CASTLEGARDEN	PIPO	adult	172	1850		NA	38.3	297898.7365	4869647.911	168
CASTLEGARDEN	PIPO	adult	170	1770		NA	39.2	297905.8286	4869642.919	248
CASTLEGARDEN	PIPO	juv	NA	2010		NA	NA	297911.614	4869606.238	8
CASTLEGARDEN	PIPO	juv	NA	2010		NA	NA	297914.4753	4869642.304	8
CASTLEGARDEN	PIPO	juv	NA	2010		NA	NA	297914.4753	4869642.304	8
CASTLEGARDEN	PIPO	adult	168	1750		NA	51.1	297930.4397	4869655.357	268
CASTLEGARDEN	PIPO	adult	169	1990		NA	6	297939.3212	4869665.045	28
CASTLEGARDEN	PIPO	adult	70	1920		NA	24.4	297948.6106	4869960.154	98
CASTLEGARDEN	PIPO	juv	NA	2010		NA	NA	297973.5283	4869690.705	8
CASTLEGARDEN	PIPO	adult	133	1920		NA	41.5	298107.4482	4869611.649	98
CASTLEGARDEN	PIPO	adult	136	1970		NA	NA	298120.9552	4869699.011	48
CASTLEGARDEN	PIPO	adult	135	NA		NA	56.4	298135.3438	4869711.26	#VALUE!
CASTLEGARDEN	PIPO	adult	137	1890		NA	35.2	298145.3768	4869725.009	128
CASTLEGARDEN	PIPO	juv	NA	2010		NA	NA	298153.4591	4869693.286	8
CASTLEGARDEN	PIPO	adult	134	1980		NA	15.7	298155.722	4869685.52	38
CASTLEGARDEN	PIPO	adult	74	1810		NA	32.5	298160.1254	4870112.525	208
CASTLEGARDEN	PIPO	adult	4033	NA		NA	3	298170.2233	4870162.131	#VALUE!
CASTLEGARDEN	PIPO	adult	76	1940		NA	10.5	298181.1987	4870212.074	78
CASTLEGARDEN	PIPO	adult	75	1680		NA	50	298187.1862	4870116.877	338
CASTLEGARDEN	PIPO	adult	66	1970		NA	3.5	298192.5666	4870209.578	48
CASTLEGARDEN	PIPO	adult	71	1910		NA	29.3	298196.6008	4869894.633	108
CASTLEGARDEN	PIPO	adult	78	1970		NA	10.5	298199.05	4870211.238	48
CASTLEGARDEN	PIPO	juv	NA	2010		NA	NA	298199.6806	4870173.259	8
CASTLEGARDEN	PIPO	juv	NA	2010		NA	NA	298200.0637	4869393.656	8
CASTLEGARDEN	PIPO	adult	951	1790		NA	31.9	298201.7266	4870185.767	228
CASTLEGARDEN	PIPO	adult	80	1710		NA	76	298201.8224	4870247.117	308
CASTLEGARDEN	PIPO	adult	81	1950		NA	29.5	298202.6519	4870282.488	68
CASTLEGARDEN	PIPO	adult	79	1880		NA	NA	298206.7821	4870222.248	138
CASTLEGARDEN	PIPO	adult	947	1910		NA	6.5	298208.8965	4870120.383	108
CASTLEGARDEN	PIPO	adult	101	1950		NA	3.1	298209.5871	4870116.958	68
CASTLEGARDEN	PIPO	juv	NA	2010		NA	NA	298212.4689	4870287.939	8
CASTLEGARDEN	PIPO	adult	88	1980		NA	4.6	298214.4029	4870186.142	38
CASTLEGARDEN	PIPO	adult	167	1880		NA	35.6	298214.4041	4869511.215	138
CASTLEGARDEN	PIPO	adult	742	1880		NA	56.6	298217.2097	4869364.789	138
CASTLEGARDEN	PIPO	adult	91	1750		NA	NA	298217.9603	4870167.432	268
CASTLEGARDEN	PIPO	adult	96	1740		NA	NA	298218.4241	4870156.3	278
CASTLEGARDEN	PIPO	adult	99	1960		NA	5.9	298223.9454	4870121.135	58
CASTLEGARDEN	PIPO	adult	87	1950		NA	9.4	298224.2692	4870186.547	68
CASTLEGARDEN	PIPO	adult	932	1810		NA	24.3	298225.8183	4870116.447	208
CASTLEGARDEN	PIPO	adult	943	1780		NA	44.6	298227.7512	4870208.562	238
CASTLEGARDEN	PIPO	juv	NA	2010		NA	NA	298227.7737	4870051.802	8
CASTLEGARDEN	PIPO	juv	NA	2010		NA	NA	298228.4755	4870218.816	8
CASTLEGARDEN	PIPO	adult	94	1740		NA	NA	298230.3577	4870152.601	278
CASTLEGARDEN	PIPO	adult	942	1760		NA	26.3	298231.2167	4870169.449	258
CASTLEGARDEN	PIPO	adult	98	1990		NA	NA	298231.6474	4870115.874	28
CASTLEGARDEN	PIPO	adult	103	1880		NA	11.9	298232.7988	4870113.073	138
CASTLEGARDEN	PIPO	adult	84	1760		NA	44.9	298233.5578	4870200.67	258
CASTLEGARDEN	PIPO	adult	104	1840		NA	11.7	298233.7566	4870110.243	178
CASTLEGARDEN	PIPO	juv	NA	2010		NA	NA	298234.1338	4870123.493	8
CASTLEGARDEN	PIPO	adult	97	1840		NA	34	298235.5445	4870128.061	178
CASTLEGARDEN	PIPO	adult	85	1750		NA	25.1	298236.2456	4870197.16	268
CASTLEGARDEN	PIPO	adult	82	NA		NA	51.1	298236.4961	4870233.037	#VALUE!
CASTLEGARDEN	PIPO	adult	941	1850		NA	33.6	298239.8158	4870147.514	168
CASTLEGARDEN	PIPO	adult	946	1790		NA	59.8	298241.6518	4870082.603	228
CASTLEGARDEN	PIPO	juv	NA	2010		NA	NA	298243.1094	4870120.997	8
CASTLEGARDEN	PIPO	adult	105	1890		NA	30.6	298244.4281	4870112.823	128
CASTLEGARDEN	PIPO	juv	NA	2010		NA	NA	298245.8378	4870143.354	8
CASTLEGARDEN	PIPO	adult	93	1910		NA	12.6	298249.9817	4870159.329	108
CASTLEGARDEN	PIPO	adult	948	1790		NA	23.1	298250.6188	4870136.496	228
CASTLEGARDEN	PIPO	adult	929	1890		NA	27.1	298254.175	4869958.86	128
CASTLEGARDEN	PIPO	adult	930	NA		NA	31.2	298254.6253	4869963.355	#VALUE!
CASTLEGARDEN	PIPO	adult	106	1850		NA	37.5	298264.7826	4870140.354	168
CASTLEGARDEN	PIPO	adult	139	1900		NA	37.5	298268.0894	4870112.359	118
CASTLEGARDEN	PIPO	adult	140	NA		NA	56.4	298275.2863	4870118.982	#VALUE!
CASTLEGARDEN	PIPO	adult	108	1850		NA	46.9	298282.4451	4870173.896	168
CASTLEGARDEN	PIPO	adult	149	1880		NA	38.1	298289.8417	4870140.171	138
CASTLEGARDEN	PIPO	adult	109	1810		NA	35.4	298289.8586	4870173.928	208
CASTLEGARDEN	PIPO	adult	935	1850		NA	61	298291.6658	4870113.852	168
CASTLEGARDEN	PIPO	adult	142	1910		NA	38.8	298295.2334	4870100.737	108
CASTLEGARDEN	PIPO	adult	949	1790		NA	45.8	298301.0705	4870165.253	228
CASTLEGARDEN	PIPO	adult	143	NA		NA	41.6	298315.221	4870088.824	#VALUE!
CASTLEGARDEN	PIPO	adult	144	NA		NA	20.9	298318.7182	4870096.324	#VALUE!
CASTLEGARDEN	PIPO	adult	937	NA		NA	1.4	298320.0293	4870086.375	#VALUE!
CASTLEGARDEN	PIPO	adult	940	1870		NA	21.2	298321.9451	4870123.945	148
CASTLEGARDEN	PIPO	adult	151	1780		NA	54.5	298323.0618	4870137.402	238
CASTLEGARDEN	PIPO	adult	147	NA		NA	27.2	298328.4356	4870124.522	#VALUE!
CASTLEGARDEN	PIPO	adult	152	1910		NA	4.8	298330.0957	4870137.623	108
CASTLEGARDEN	PIPO	adult	146	1970		NA	2	298331.7999	4870101.305	48
CASTLEGARDEN	PIPO	adult	153	1770		NA	44.3	298332.3646	4870146.985	248
CASTLEGARDEN	PIPO	adult	938	1890		NA	18.9	298334.4389	4870137.309	128
CASTLEGARDEN	PIPO	adult	145	1880		NA	28.1	298335.2205	4870084.152	138
CASTLEGARDEN	PIPO	juv	NA	2010		NA	NA	298335.3702	4870106.673	8
CASTLEGARDEN	PIPO	adult	166	1860		NA	NA	298335.8183	4870108.252	158
CASTLEGARDEN	PIPO	juv	NA	2010		NA	NA	298336.3516	4870106.399	8
CASTLEGARDEN	PIPO	adult	155	1760		NA	43.7	298344.9676	4870147.593	258
CASTLEGARDEN	PIPO	adult	156	1940		NA	30.6	298361.6786	4870172.85	78
CASTLEGARDEN	PIPO	adult	158	NA		NA	65	298377.7799	4870138.556	#VALUE!
CASTLEGARDEN	PIPO	adult	159	1910		NA	37	298393.6964	4870145.381	108
CASTLEGARDEN	PIPO	adult	160	1890		NA	36.8	298402.0156	4870136.388	128
CASTLEGARDEN	PIPO	adult	162	1870		NA	39.7	298432.021	4870092.67	148
CASTLEGARDEN	PIPO	adult	161	1870		NA	NA	298433.5366	4870099.717	148
CASTLEGARDEN	PIPO	adult	163	1860		NA	54.4	298435.7009	4870091.405	158
CASTLEGARDEN	PIPO	juv	NA	2010		NA	NA	298451.0599	4870058.512	8
CASTLEGARDEN	PIPO	adult	164	1980		NA	8.6	298451.0636	4870062.111	38
CASTLEGARDEN	PIPO	juv	NA	2010		NA	NA	298453.1143	4870060.726	8
CASTLEGARDEN	PIPO	adult	165	1960		NA	14.7	298459.197	4870057.298	58
CASTLEGARDEN	PIPO	juv	NA	2010		NA	NA	298464.6074	4870051.66	8
COTTON	PIPO	adult	NA	1820		NA	NA	201984.9479	4856701.197	198
COTTON	PIPO	adult	NA	1790		NA	NA	201987.3613	4856701.089	228
COTTON	PIPO	adult	NA	1650		NA	NA	201990.9853	4856692.022	368
COTTON	PIPO	adult	NA	1860		NA	NA	201993.5401	4856713.054	158
COTTON	PIPO	adult	NA	1840		NA	NA	202036.8394	4856689.967	178
COTTON	PIPO	adult	NA	1940		NA	NA	202054.3882	4856685.842	78
COTTON	PIPO	adult	NA	1940		NA	NA	202089.8177	4856720.983	78
COTTON	PIPO	adult	NA	1960		NA	NA	202095.789	4856746.313	58
COTTON	PIPO	adult	NA	1950		NA	NA	202169.8237	4856689.574	68
COTTON	PIPO	adult	NA	1940		NA	NA	202329.6956	4856209.406	78
COTTON	PIPO	adult	NA	1910		NA	NA	202353.7183	4856133.762	108
COTTON	PIPO	adult	NA	1950		NA	NA	202358.1021	4856213.699	68
COTTON	PIPO	adult	NA	1880		NA	NA	202374.7118	4856278.621	138
COTTON	PIPO	adult	NA	1920		NA	NA	202376.0631	4856290.803	98
COTTON	PIPO	adult	NA	1920		NA	NA	202412.1191	4856087.743	98
COTTON	PIPO	adult	NA	1940		NA	NA	202414.6818	4856090.967	78
COTTON	PIPO	adult	NA	1960		NA	NA	202415.5128	4856721.98	58
COTTON	PIPO	adult	NA	1960		NA	NA	202425.0668	4856719.326	58
COTTON	PIPO	adult	NA	1950		NA	NA	202444.5366	4856019.515	68
COTTON	PIPO	adult	NA	1830		NA	NA	202454.4666	4856259.47	188
COTTON	PIPO	adult	NA	1890		NA	NA	202477.4374	4856178.309	128
COTTON	PIPO	adult	NA	1780		NA	NA	202480.9253	4856238.253	238
COTTON	PIPO	adult	NA	1760		NA	NA	202485.2366	4856262.545	258
COTTON	PIPO	adult	NA	1850		NA	NA	202489.0674	4856149.965	168
COTTON	PIPO	adult	NA	1840		NA	NA	202489.8649	4856257.886	178
COTTON	PIPO	adult	NA	1870		NA	NA	202497.9858	4856115.064	148
COTTON	PIPO	adult	NA	1850		NA	NA	202501.8521	4856219.509	168
COTTON	PIPO	adult	NA	1850		NA	NA	202506.0215	4856132.512	168
COTTON	PIPO	adult	NA	1880		NA	NA	202512.9947	4856162.25	138
COTTON	PIPO	adult	NA	1910		NA	NA	202516.5205	4856150.963	108
COTTON	PIPO	adult	NA	1900		NA	NA	202517.9709	4856165.366	118
COTTON	PIPO	adult	NA	1940		NA	NA	202524.1056	4855978.115	78
COTTON	PIPO	adult	NA	1950		NA	NA	202526.6186	4855980.228	68
COTTON	PIPO	adult	NA	1910		NA	NA	202538.1832	4856166.688	108
COTTON	PIPO	adult	NA	1900		NA	NA	202547.4	4856138.452	118
COTTON	PIPO	adult	NA	1860		NA	NA	202548.0971	4856244.152	158
COTTON	PIPO	adult	NA	1890		NA	NA	202548.6308	4856093.878	128
COTTON	PIPO	adult	NA	1890		NA	NA	202549.8232	4856120.536	128
COTTON	PIPO	adult	NA	1880		NA	NA	202551.1661	4856240.676	138
COTTON	PIPO	adult	NA	1860		NA	NA	202558.3252	4856112.365	158
COTTON	PIPO	adult	NA	1940		NA	NA	202560.0033	4856077.788	78
COTTON	PIPO	adult	NA	1830		NA	NA	202561.0346	4855938.622	188
COTTON	PIPO	adult	NA	1810		NA	NA	202563.5111	4856192.266	208
COTTON	PIPO	adult	NA	1720		NA	NA	202563.6491	4856123.257	298
COTTON	PIPO	adult	NA	1890		NA	NA	202563.9255	4855985.237	128
COTTON	PIPO	adult	NA	1770		NA	NA	202566.3304	4856093.087	248
COTTON	PIPO	adult	NA	1830		NA	NA	202567.6317	4856104.158	188
COTTON	PIPO	adult	NA	1830		NA	NA	202567.9201	4856128.63	188
COTTON	PIPO	adult	NA	1880		NA	NA	202569.3801	4856125.226	138
COTTON	PIPO	adult	NA	1830		NA	NA	202569.6566	4855987.207	188
COTTON	PIPO	adult	NA	1890		NA	NA	202569.9762	4856138.555	128
COTTON	PIPO	adult	NA	1860		NA	NA	202570.3046	4856181.946	158
COTTON	PIPO	adult	NA	1670		NA	NA	202571.973	4856165.177	348
COTTON	PIPO	adult	NA	1880		NA	NA	202572.527	4855979.288	138
COTTON	PIPO	adult	NA	1850		NA	NA	202573.3143	4856195.167	168
COTTON	PIPO	adult	NA	1850		NA	NA	202574.3163	4856109.424	168
COTTON	PIPO	adult	NA	1900		NA	NA	202574.3348	4855983.659	118
COTTON	PIPO	adult	NA	1830		NA	NA	202574.3563	4856128.343	188
COTTON	PIPO	adult	NA	1860		NA	NA	202574.5335	4855988.102	158
COTTON	PIPO	adult	NA	1910		NA	NA	202577.7029	4856076.997	108
COTTON	PIPO	adult	NA	1640		NA	NA	202578.1413	4856194.951	378
COTTON	PIPO	adult	NA	1680		NA	NA	202579.5808	4856137.013	338
COTTON	PIPO	adult	NA	1780		NA	NA	202581.8259	4856169.188	238
COTTON	PIPO	adult	NA	1790		NA	NA	202584.0105	4856127.911	228
COTTON	PIPO	adult	NA	1760		NA	NA	202584.2989	4856152.383	258
COTTON	PIPO	adult	NA	1770		NA	NA	202585.2514	4856065.53	248
COTTON	PIPO	adult	NA	1820		NA	NA	202586.4543	4856164.529	198
COTTON	PIPO	adult	NA	1820		NA	NA	202586.842	4856191.223	198
COTTON	PIPO	adult	NA	1860		NA	NA	202586.8712	4856137.799	158
COTTON	PIPO	adult	NA	1820		NA	NA	202587.4575	4856168.936	198
COTTON	PIPO	adult	NA	1820		NA	NA	202588.1822	4856131.063	198
COTTON	PIPO	adult	NA	1830		NA	NA	202588.4607	4856173.343	188
COTTON	PIPO	adult	NA	1770		NA	NA	202589.2448	4856118.773	248
COTTON	PIPO	adult	NA	1900		NA	NA	202589.8897	4856043.063	118
COTTON	PIPO	adult	NA	1890		NA	NA	202590.6341	4855969.574	128
COTTON	PIPO	adult	NA	1890		NA	NA	202599.347	4856218.488	128
COTTON	PIPO	adult	NA	1920		NA	NA	202599.5546	4856114.973	98
COTTON	PIPO	adult	NA	1940		NA	NA	202600.4712	4856369.8	78
COTTON	PIPO	adult	NA	1830		NA	NA	202603.3199	4856217.197	188
COTTON	PIPO	adult	NA	1780		NA	NA	202603.6962	4856081.399	238
COTTON	PIPO	adult	NA	1810		NA	NA	202604.2125	4856056.891	208
COTTON	PIPO	adult	NA	1850		NA	NA	202605.3347	4856027.904	168
COTTON	PIPO	adult	NA	1800		NA	NA	202605.9706	4856060.151	218
COTTON	PIPO	adult	NA	1900		NA	NA	202605.9902	4856024.536	118
COTTON	PIPO	adult	NA	1780		NA	NA	202606.5071	4856090.177	238
COTTON	PIPO	adult	NA	1890		NA	NA	202608.0875	4856233.678	128
COTTON	PIPO	adult	NA	1770		NA	NA	202609.7083	4856396.098	248
COTTON	PIPO	adult	NA	1840		NA	NA	202611.8408	4856083.261	178
COTTON	PIPO	adult	NA	1910		NA	NA	202612.2682	4856128.873	108
COTTON	PIPO	adult	NA	1860		NA	NA	202612.4865	4856097.7	158
COTTON	PIPO	adult	NA	1850		NA	NA	202613.172	4856131.059	168
COTTON	PIPO	adult	NA	1780		NA	NA	202614.453	4856087.596	238
COTTON	PIPO	adult	NA	1820		NA	NA	202616.7574	4856103.074	198
COTTON	PIPO	adult	NA	1840		NA	NA	202616.8568	4856105.296	178
COTTON	PIPO	adult	NA	1880		NA	NA	202619.439	4856072.904	138
COTTON	PIPO	adult	NA	1870		NA	NA	202619.5187	4856110.741	148
COTTON	PIPO	adult	NA	1790		NA	NA	202619.5684	4856111.852	228
COTTON	PIPO	adult	NA	1820		NA	NA	202620.0252	4856104.041	198
COTTON	PIPO	adult	NA	1910		NA	NA	202620.4226	4856112.927	108
COTTON	PIPO	adult	NA	1790		NA	NA	202620.8794	4856105.116	228
COTTON	PIPO	adult	NA	1880		NA	NA	202620.9984	4856071.722	138
COTTON	PIPO	adult	NA	1930		NA	NA	202622.9355	4856115.041	88
COTTON	PIPO	adult	NA	1770		NA	NA	202623.1936	4856102.786	248
COTTON	PIPO	adult	NA	1840		NA	NA	202624.3177	4856344.248	178
COTTON	PIPO	adult	NA	1890		NA	NA	202624.8622	4856086.017	128
COTTON	PIPO	adult	NA	1850		NA	NA	202625.0609	4856090.46	168
COTTON	PIPO	adult	NA	1850		NA	NA	202625.1599	4855822.233	168
COTTON	PIPO	adult	NA	1820		NA	NA	202627.0377	4856152.698	198
COTTON	PIPO	adult	NA	1650		NA	NA	202627.6534	4856130.411	368
COTTON	PIPO	adult	NA	1880		NA	NA	202628.4974	4856059.144	138
COTTON	PIPO	adult	NA	1900		NA	NA	202628.5671	4856114.789	118
COTTON	PIPO	adult	NA	1710		NA	NA	202628.7757	4856101.424	308
COTTON	PIPO	adult	NA	1880		NA	NA	202629.3519	4856150.368	138
COTTON	PIPO	adult	NA	1800		NA	NA	202630.1164	4856041.264	218
COTTON	PIPO	adult	NA	1820		NA	NA	202630.8021	4856164.772	198
COTTON	PIPO	adult	NA	1840		NA	NA	202631.3284	4856122.456	178
COTTON	PIPO	adult	NA	1770		NA	NA	202631.507	4856072.365	248
COTTON	PIPO	adult	NA	1830		NA	NA	202633.2352	4856038.899	188
COTTON	PIPO	adult	NA	1840		NA	NA	202633.3745	4856150.188	178
COTTON	PIPO	adult	NA	1850		NA	NA	202634.2583	4856097.84	168
COTTON	PIPO	adult	NA	1830		NA	NA	202636.4733	4856093.289	188
COTTON	PIPO	adult	NA	1880		NA	NA	202637.6057	4856136.644	138
COTTON	PIPO	adult	NA	1850		NA	NA	202638.9664	4856131.018	168
COTTON	PIPO	adult	NA	1850		NA	NA	202639.0159	4856041.979	168
COTTON	PIPO	adult	NA	1760		NA	NA	202640.3172	4856143.2	258
COTTON	PIPO	adult	NA	1770		NA	NA	202640.8139	4856154.308	248
COTTON	PIPO	adult	NA	1900		NA	NA	202640.9925	4856104.217	118
COTTON	PIPO	adult	NA	1850		NA	NA	202641.2905	4856110.881	168
COTTON	PIPO	adult	NA	1910		NA	NA	202643.8232	4856077.379	108
COTTON	PIPO	adult	NA	1870		NA	NA	202644.7569	4856116.291	148
COTTON	PIPO	adult	NA	1880		NA	NA	202644.9759	4856265.417	138
COTTON	PIPO	adult	NA	1850		NA	NA	202645.7502	4856138.505	168
COTTON	PIPO	adult	NA	1900		NA	NA	202646.2368	4856077.271	118
COTTON	PIPO	adult	NA	1770		NA	NA	202646.9323	4856182.971	248
COTTON	PIPO	adult	NA	1790		NA	NA	202647.0513	4856059.427	228
COTTON	PIPO	adult	NA	1810		NA	NA	202647.2898	4856172.938	208
COTTON	PIPO	adult	NA	1840		NA	NA	202647.6571	4856054.948	178
COTTON	PIPO	adult	NA	1870		NA	NA	202648.1341	4855921.372	148
COTTON	PIPO	adult	NA	1800		NA	NA	202648.4816	4856109.446	218
COTTON	PIPO	adult	NA	1890		NA	NA	202651.1335	4856042.55	128
COTTON	PIPO	adult	NA	1830		NA	NA	202652.2261	4856066.987	188
COTTON	PIPO	adult	NA	1870		NA	NA	202655.6032	4856232.666	148
COTTON	PIPO	adult	NA	1860		NA	NA	202655.911	4856131.373	158
COTTON	PIPO	adult	NA	1890		NA	NA	202656.1594	4856046.778	128
COTTON	PIPO	adult	NA	1780		NA	NA	202657.4406	4856183.614	238
COTTON	PIPO	adult	NA	1850		NA	NA	202660.2713	4856156.776	168
COTTON	PIPO	adult	NA	1860		NA	NA	202660.331	4856049.93	158
COTTON	PIPO	adult	NA	1790		NA	NA	202663.9364	4856076.48	228
COTTON	PIPO	adult	NA	1840		NA	NA	202665.9327	4856193.251	178
COTTON	PIPO	adult	NA	1950		NA	NA	202667.236	4856655.07	68
COTTON	PIPO	adult	NA	1910		NA	NA	202668.7736	4856058.456	108
COTTON	PIPO	adult	NA	1820		NA	NA	202669.6772	4856150.791	198
COTTON	PIPO	adult	NA	1870		NA	NA	202672.5479	4856052.723	148
COTTON	PIPO	adult	NA	1900		NA	NA	202673.4018	4856234.096	118
COTTON	PIPO	adult	NA	1790		NA	NA	202674.1567	4856142.8	228
COTTON	PIPO	adult	NA	1780		NA	NA	202674.8522	4856068.201	238
COTTON	PIPO	adult	NA	1920		NA	NA	202687.5253	4856423.781	98
COTTON	PIPO	adult	NA	1900		NA	NA	202688.4406	4855957.411	118
COTTON	PIPO	adult	NA	1910		NA	NA	202696.4768	4855884.709	108
COTTON	PIPO	adult	NA	1920		NA	NA	202700.417	4856477.739	98
COTTON	PIPO	adult	NA	1890		NA	NA	202705.8611	4856094.639	128
COTTON	PIPO	adult	NA	1670		NA	NA	202713.489	4856121.009	348
COTTON	PIPO	adult	NA	1760		NA	NA	202717.9272	4856364.548	258
COTTON	PIPO	adult	NA	1770		NA	NA	202721.3479	4855918.099	248
COTTON	PIPO	adult	NA	1840		NA	NA	202731.0127	4855899.86	178
COTTON	PIPO	adult	NA	1780		NA	NA	202736.2473	4855890.722	238
COTTON	PIPO	adult	NA	1840		NA	NA	202744.1337	4855904.838	178
COTTON	PIPO	adult	NA	1900		NA	NA	202752.2682	4855924.508	118
COTTON	PIPO	adult	NA	1900		NA	NA	202756.3508	4855907.631	118
COTTON	PIPO	adult	NA	1920		NA	NA	202758.9496	4856110.073	98
COTTON	PIPO	adult	NA	1890		NA	NA	202762.1677	4856109.929	128
COTTON	PIPO	adult	NA	1910		NA	NA	202771.0482	4856056.11	108
COTTON	PIPO	adult	NA	1900		NA	NA	202771.3229	4855755.6	118
COTTON	PIPO	adult	NA	1900		NA	NA	202771.9289	4855751.121	118
COTTON	PIPO	adult	NA	1870		NA	NA	202779.8484	4856054.604	148
COTTON	PIPO	adult	NA	1780		NA	NA	202791.5651	4855793.649	238
COTTON	PIPO	adult	NA	1870		NA	NA	202791.6682	4856048.511	148
COTTON	PIPO	adult	NA	1910		NA	NA	202797.5481	4856053.813	108
COTTON	PIPO	adult	NA	1910		NA	NA	202802.2927	4856196.059	108
COTTON	PIPO	adult	NA	1690		NA	NA	202805.4178	4855923.246	328
COTTON	PIPO	adult	NA	1880		NA	NA	202811.2706	4856234.612	138
COTTON	PIPO	adult	NA	1790		NA	NA	202818.6891	4856274.346	228
COTTON	PIPO	adult	NA	1820		NA	NA	202829.6337	4856302.794	198
COTTON	PIPO	adult	NA	1840		NA	NA	202831.0938	4856299.39	178
COTTON	PIPO	adult	NA	1850		NA	NA	202831.903	4855776.265	168
COTTON	PIPO	adult	NA	1890		NA	NA	202833.1331	4856164.631	128
COTTON	PIPO	adult	NA	1890		NA	NA	202833.5121	4855776.193	128
COTTON	PIPO	adult	NA	1900		NA	NA	202837.1379	4855767.128	118
COTTON	PIPO	adult	NA	1800		NA	NA	202837.8714	4856144.386	218
COTTON	PIPO	adult	NA	1850		NA	NA	202837.9214	4855802.707	168
COTTON	PIPO	adult	NA	1870		NA	NA	202838.2553	4855918.439	148
COTTON	PIPO	adult	NA	1790		NA	NA	202840.3842	4856146.5	228
COTTON	PIPO	adult	NA	1780		NA	NA	202843.2165	4855776.873	238
COTTON	PIPO	adult	NA	1930		NA	NA	202844.0698	4856120.737	88
COTTON	PIPO	adult	NA	1910		NA	NA	202844.9639	4855797.941	108
COTTON	PIPO	adult	NA	1790		NA	NA	202845.9987	4855748.924	228
COTTON	PIPO	adult	NA	1830		NA	NA	202846.743	4855765.585	188
COTTON	PIPO	adult	NA	1830		NA	NA	202847.476	4856142.844	188
COTTON	PIPO	adult	NA	1770		NA	NA	202847.498	4855764.439	248
COTTON	PIPO	adult	NA	1900		NA	NA	202847.5209	4856324.254	118
COTTON	PIPO	adult	NA	1870		NA	NA	202850.7389	4856324.11	148
COTTON	PIPO	adult	NA	1920		NA	NA	202851.0034	4855788.767	98
COTTON	PIPO	adult	NA	1900		NA	NA	202851.7795	4855752.005	118
COTTON	PIPO	adult	NA	1790		NA	NA	202852.7224	4855773.109	228
COTTON	PIPO	adult	NA	1840		NA	NA	202854.8099	4855729.611	178
COTTON	PIPO	adult	NA	1790		NA	NA	202857.252	4855766.229	228
COTTON	PIPO	adult	NA	1790		NA	NA	202860.8282	4855756.053	228
COTTON	PIPO	adult	NA	1890		NA	NA	202863.2882	4855847.205	128
COTTON	PIPO	adult	NA	1930		NA	NA	202864.64	4856112.028	88
COTTON	PIPO	adult	NA	1870		NA	NA	202864.8723	4855720.257	148
COTTON	PIPO	adult	NA	1690		NA	NA	202865.9037	4855761.391	328
COTTON	PIPO	adult	NA	1900		NA	NA	202867.5094	4855851.468	118
COTTON	PIPO	adult	NA	1830		NA	NA	202869.1114	4855779.055	188
COTTON	PIPO	adult	NA	1890		NA	NA	202870.1122	4856126.252	128
COTTON	PIPO	adult	NA	1850		NA	NA	202870.5114	4855792.347	168
COTTON	PIPO	adult	NA	1910		NA	NA	202871.3084	4856315.4	108
COTTON	PIPO	adult	NA	1880		NA	NA	202871.7625	4855802.308	138
COTTON	PIPO	adult	NA	1860		NA	NA	202875.1333	4855715.347	158
COTTON	PIPO	adult	NA	1900		NA	NA	202881.8569	4855739.532	118
COTTON	PIPO	adult	NA	1990		NA	NA	202884.7863	4856310.346	28
COTTON	PIPO	adult	NA	1900		NA	NA	202886.6064	4855701.479	118
COTTON	PIPO	adult	NA	1770		NA	NA	202887.5171	4855776.006	248
COTTON	PIPO	adult	NA	1800		NA	NA	202887.9072	4855712.551	218
COTTON	PIPO	adult	NA	1900		NA	NA	202888.279	4855847.201	118
COTTON	PIPO	adult	NA	1910		NA	NA	202890.1934	4855673.495	108
COTTON	PIPO	adult	NA	1850		NA	NA	202890.2605	4855729.14	168
COTTON	PIPO	adult	NA	1870		NA	NA	202894.9391	4855725.592	148
COTTON	PIPO	adult	NA	1900		NA	NA	202894.9566	4855780.126	118
COTTON	PIPO	adult	NA	1840		NA	NA	202895.4956	4855720.002	178
COTTON	PIPO	adult	NA	1830		NA	NA	202899.4367	4855772.135	188
COTTON	PIPO	adult	NA	1840		NA	NA	202906.2093	4856050.071	178
COTTON	PIPO	adult	NA	1980		NA	NA	202907.021	4856122.377	38
COTTON	PIPO	adult	NA	1910		NA	NA	202917.892	4855770.198	108
COTTON	PIPO	adult	NA	1890		NA	NA	202918.9274	4855721.182	128
COTTON	PIPO	adult	NA	1790		NA	NA	202919.5054	4855679.977	228
COTTON	PIPO	adult	NA	1760		NA	NA	202919.6435	4855701.117	258
COTTON	PIPO	adult	NA	1810		NA	NA	202922.4061	4856123.915	208
COTTON	PIPO	adult	NA	1920		NA	NA	202924.8462	4855745.402	98
COTTON	PIPO	adult	NA	1870		NA	NA	202929.0287	4855730.747	148
COTTON	PIPO	adult	NA	1790		NA	NA	202937.6637	4856086.506	228
COTTON	PIPO	adult	NA	1650		NA	NA	202939.0696	4855757.009	368
COTTON	PIPO	adult	NA	1910		NA	NA	202941.7142	4855707.921	108
COTTON	PIPO	adult	NA	1790		NA	NA	202942.4834	4856266.589	228
COTTON	PIPO	adult	NA	1810		NA	NA	202944.0759	4855959.343	208
COTTON	PIPO	adult	NA	1910		NA	NA	202948.722	4856009.219	108
COTTON	PIPO	adult	NA	1910		NA	NA	202950.2281	4855681.943	108
COTTON	PIPO	adult	NA	1950		NA	NA	202954.5367	4856374.008	68
COTTON	PIPO	adult	NA	1950		NA	NA	202962.2236	4856383.681	68
COTTON	PIPO	adult	NA	1820		NA	NA	202964.073	4855901.689	198
COTTON	PIPO	adult	NA	1830		NA	NA	202965.0435	4855959.52	188
COTTON	PIPO	adult	NA	1930		NA	NA	202966.1025	4856037.379	88
COTTON	PIPO	adult	NA	1850		NA	NA	202967.8307	4855841.422	168
COTTON	PIPO	adult	NA	1840		NA	NA	202969.3983	4856075.072	178
COTTON	PIPO	adult	NA	1860		NA	NA	202969.9052	4856068.372	158
COTTON	PIPO	adult	NA	1840		NA	NA	202976.0329	4856079.228	178
COTTON	PIPO	adult	NA	1810		NA	NA	202977.0855	4856084.746	208
COTTON	PIPO	adult	NA	1890		NA	NA	202979.0418	4856092.449	128
COTTON	PIPO	adult	NA	1920		NA	NA	202982.159	4855927.593	98
COTTON	PIPO	adult	NA	1840		NA	NA	202983.8891	4855894.127	178
COTTON	PIPO	adult	NA	1840		NA	NA	202989.7514	4855682.404	178
COTTON	PIPO	adult	NA	1900		NA	NA	202992.6955	4855964.962	118
COTTON	PIPO	adult	NA	1860		NA	NA	202994.0893	4855905.914	158
COTTON	PIPO	adult	NA	1900		NA	NA	202996.6454	4855674.306	118
COTTON	PIPO	adult	NA	1830		NA	NA	202998.2827	4855873.451	188
COTTON	PIPO	adult	NA	1850		NA	NA	203003.11	4855873.235	168
COTTON	PIPO	adult	NA	1780		NA	NA	203003.4426	4856151.459	238
COTTON	PIPO	adult	NA	1940		NA	NA	203012.9078	4855641.304	78
COTTON	PIPO	adult	NA	1960		NA	NA	203016.3248	4855970.585	58
COTTON	PIPO	adult	NA	1890		NA	NA	203018.6995	4855789.068	128
COTTON	PIPO	adult	NA	1930		NA	NA	203019.284	4855982.695	88
COTTON	PIPO	adult	NA	1990		NA	NA	203019.504	4855789.032	28
COTTON	PIPO	adult	NA	1890		NA	NA	203024.1165	4855729.84	128
COTTON	PIPO	adult	NA	1880		NA	NA	203029.0871	4855823.105	138
COTTON	PIPO	adult	NA	1950		NA	NA	203036.0195	4855833.925	68
COTTON	PIPO	adult	NA	1880		NA	NA	203036.7909	4855887.313	138
COTTON	PIPO	adult	NA	1900		NA	NA	203040.3948	4855913.863	118
COTTON	PIPO	adult	NA	1930		NA	NA	203040.5449	4855592.213	88
COTTON	PIPO	adult	NA	1950		NA	NA	203041.4198	4855882.654	68
COTTON	PIPO	adult	NA	1900		NA	NA	203047.6636	4855787.775	118
COTTON	PIPO	adult	NA	1930		NA	NA	203052.9223	4855580.531	88
COTTON	PIPO	adult	NA	1860		NA	NA	203056.9328	4855760.65	158
COTTON	PIPO	adult	NA	1660		NA	NA	203064.5364	4855985.127	358
COTTON	PIPO	adult	NA	1880		NA	NA	203064.7348	4855989.569	138
COTTON	PIPO	adult	NA	1830		NA	NA	203076.855	4855665.16	188
COTTON	PIPO	adult	NA	1870		NA	NA	203077.7187	4855810.918	148
COTTON	PIPO	adult	NA	1740		NA	NA	203078.1033	4856000.102	278
COTTON	PIPO	adult	NA	1840		NA	NA	203080.4091	4855690.599	178
COTTON	PIPO	adult	NA	1870		NA	NA	203080.689	4855805.22	148
COTTON	PIPO	adult	NA	1820		NA	NA	203080.8378	4855808.553	198
COTTON	PIPO	adult	NA	1820		NA	NA	203081.1258	4855670.534	198
COTTON	PIPO	adult	NA	1820		NA	NA	203081.8284	4855993.258	198
COTTON	PIPO	adult	NA	1800		NA	NA	203083.5891	4855671.537	218
COTTON	PIPO	adult	NA	1830		NA	NA	203084.7632	4855643.661	188
COTTON	PIPO	adult	NA	1820		NA	NA	203088.9974	4856027.44	198
COTTON	PIPO	adult	NA	1820		NA	NA	203090.5073	4856025.146	198
COTTON	PIPO	adult	NA	1830		NA	NA	203091.0639	4856019.557	188
COTTON	PIPO	adult	NA	1850		NA	NA	203091.5086	4855632.23	168
COTTON	PIPO	adult	NA	1810		NA	NA	203091.9669	4856184.233	208
COTTON	PIPO	adult	NA	1830		NA	NA	203092.4524	4856050.657	188
COTTON	PIPO	adult	NA	1870		NA	NA	203095.1362	4856020.488	148
COTTON	PIPO	adult	NA	1770		NA	NA	203095.3873	4855701.06	248
COTTON	PIPO	adult	NA	1860		NA	NA	203095.9757	4855804.538	158
COTTON	PIPO	adult	NA	1830		NA	NA	203096.7981	4855696.545	188
COTTON	PIPO	adult	NA	1830		NA	NA	203099.8451	4855728.685	188
COTTON	PIPO	adult	NA	1770		NA	NA	203100.0164	4855696.401	248
COTTON	PIPO	adult	NA	1800		NA	NA	203100.2034	4855718.652	218
COTTON	PIPO	adult	NA	1860		NA	NA	203101.8092	4856043.562	158
COTTON	PIPO	adult	NA	1820		NA	NA	203102.9831	4856015.686	198
COTTON	PIPO	adult	NA	1860		NA	NA	203103.0679	4855800.882	158
COTTON	PIPO	adult	NA	1860		NA	NA	203104.2738	4855882.074	158
COTTON	PIPO	adult	NA	1810		NA	NA	203107.2587	4856093.401	208
COTTON	PIPO	adult	NA	1840		NA	NA	203108.5466	4855724.957	178
COTTON	PIPO	adult	NA	1950		NA	NA	203109.8273	4856006.477	68
COTTON	PIPO	adult	NA	1750		NA	NA	203110.2662	4855709.299	268
COTTON	PIPO	adult	NA	1840		NA	NA	203116.5157	4855686.761	178
COTTON	PIPO	adult	NA	1820		NA	NA	203116.5275	4856066.277	198
COTTON	PIPO	adult	NA	1830		NA	NA	203121.1222	4855717.718	188
COTTON	PIPO	adult	NA	1770		NA	NA	203121.2101	4855737.747	248
COTTON	PIPO	adult	NA	1890		NA	NA	203124.5884	4855723.128	128
COTTON	PIPO	adult	NA	1880		NA	NA	203126.2897	4855815.427	138
COTTON	PIPO	adult	NA	1700		NA	NA	203126.461	4855783.144	318
COTTON	PIPO	adult	NA	1840		NA	NA	203126.8647	4855701.881	178
COTTON	PIPO	adult	NA	1820		NA	NA	203126.9751	4856083.618	198
COTTON	PIPO	adult	NA	1840		NA	NA	203128.1764	4855695.144	178
COTTON	PIPO	adult	NA	1950		NA	NA	203131.3423	4855856.381	68
COTTON	PIPO	adult	NA	1920		NA	NA	203133.8197	4855677.085	98
COTTON	PIPO	adult	NA	1860		NA	NA	203135.0294	4855830.618	158
COTTON	PIPO	adult	NA	1880		NA	NA	203135.7646	4855702.596	138
COTTON	PIPO	adult	NA	1850		NA	NA	203137.9728	4855788.195	168
COTTON	PIPO	adult	NA	1850		NA	NA	203138.7959	4855680.202	168
COTTON	PIPO	adult	NA	1850		NA	NA	203139.7802	4855792.566	168
COTTON	PIPO	adult	NA	1930		NA	NA	203140.1076	4855673.466	88
COTTON	PIPO	adult	NA	1860		NA	NA	203144.9546	4855800.126	158
COTTON	PIPO	adult	NA	1860		NA	NA	203149.374	4855808.832	158
COTTON	PIPO	adult	NA	1840		NA	NA	203149.4577	4855756.52	178
COTTON	PIPO	adult	NA	1890		NA	NA	203153.1603	4855785.291	128
COTTON	PIPO	adult	NA	1810		NA	NA	203154.9067	4855806.359	208
COTTON	PIPO	adult	NA	1870		NA	NA	203155.3033	4855815.245	148
COTTON	PIPO	adult	NA	1860		NA	NA	203155.3726	4855943.231	158
COTTON	PIPO	adult	NA	1870		NA	NA	203155.6121	4855804.102	148
COTTON	PIPO	adult	NA	1850		NA	NA	203156.6987	4855756.197	168
COTTON	PIPO	adult	NA	1820		NA	NA	203159.2083	4855920.801	198
COTTON	PIPO	adult	NA	1840		NA	NA	203159.4213	4855744.946	178
COTTON	PIPO	adult	NA	1860		NA	NA	203162.6167	4855780.417	158
COTTON	PIPO	adult	NA	1830		NA	NA	203163.448	4855817.108	188
COTTON	PIPO	adult	NA	1830		NA	NA	203163.5968	4855820.44	188
COTTON	PIPO	adult	NA	1890		NA	NA	203164.1999	4855978.452	128
COTTON	PIPO	adult	NA	1870		NA	NA	203164.9125	4855886.045	148
COTTON	PIPO	adult	NA	1850		NA	NA	203165.2679	4856038.503	168
COTTON	PIPO	adult	NA	1850		NA	NA	203165.3392	4855769.166	168
COTTON	PIPO	adult	NA	1790		NA	NA	203165.8812	4855943.875	228
COTTON	PIPO	adult	NA	1910		NA	NA	203166.1438	4855769.13	108
COTTON	PIPO	adult	NA	1850		NA	NA	203166.2697	4855808.078	168
COTTON	PIPO	adult	NA	1850		NA	NA	203166.8076	4855910.445	168
COTTON	PIPO	adult	NA	1890		NA	NA	203166.9753	4855570.988	128
COTTON	PIPO	adult	NA	1870		NA	NA	203167.7187	4855822.482	148
COTTON	PIPO	adult	NA	1870		NA	NA	203167.8292	4855806.895	148
COTTON	PIPO	adult	NA	1890		NA	NA	203168.4355	4855802.417	128
COTTON	PIPO	adult	NA	1760		NA	NA	203169.2896	4855803.491	258
COTTON	PIPO	adult	NA	1880		NA	NA	203169.4464	4855951.507	138
COTTON	PIPO	adult	NA	1780		NA	NA	203170.3883	4855972.611	238
COTTON	PIPO	adult	NA	1870		NA	NA	203171.4139	4855941.402	148
COTTON	PIPO	adult	NA	1830		NA	NA	203172.3592	4855800.016	188
COTTON	PIPO	adult	NA	1870		NA	NA	203173.0036	4855814.455	148
COTTON	PIPO	adult	NA	1870		NA	NA	203173.0571	4855887.907	148
COTTON	PIPO	adult	NA	1900		NA	NA	203173.9076	4855581.809	118
COTTON	PIPO	adult	NA	1820		NA	NA	203175.4707	4855887.8	198
COTTON	PIPO	adult	NA	1930		NA	NA	203176.1727	4855578.369	88
COTTON	PIPO	adult	NA	1860		NA	NA	203176.2949	4855544.975	158
COTTON	PIPO	adult	NA	1890		NA	NA	203177.122	4855978.988	128
COTTON	PIPO	adult	NA	1940		NA	NA	203177.2977	4855549.382	78
COTTON	PIPO	adult	NA	1760		NA	NA	203177.3473	4855550.492	258
COTTON	PIPO	adult	NA	1940		NA	NA	203177.3473	4855550.492	78
COTTON	PIPO	adult	NA	1970		NA	NA	203178.4131	4855303.37	48
COTTON	PIPO	adult	NA	1640		NA	NA	203179.6504	4855565.971	378
COTTON	PIPO	adult	NA	1730		NA	NA	203180.0123	4855628.28	288
COTTON	PIPO	adult	NA	1830		NA	NA	203180.7328	4855915.389	188
COTTON	PIPO	adult	NA	1870		NA	NA	203181.5487	4855897.545	148
COTTON	PIPO	adult	NA	1690		NA	NA	203185	4855613.589	328
COTTON	PIPO	adult	NA	1870		NA	NA	203185.0757	4855886.258	148
COTTON	PIPO	adult	NA	1870		NA	NA	203185.7811	4855884.001	148
COTTON	PIPO	adult	NA	1870		NA	NA	203186.6963	4855868.379	148
COTTON	PIPO	adult	NA	1650		NA	NA	203187.7723	4855603.449	368
COTTON	PIPO	adult	NA	1940		NA	NA	203187.8565	4855551.136	78
COTTON	PIPO	adult	NA	1900		NA	NA	203188.3705	4855689.119	118
COTTON	PIPO	adult	NA	1900		NA	NA	203188.5273	4855602.302	118
COTTON	PIPO	adult	NA	1900		NA	NA	203188.676	4855605.634	118
COTTON	PIPO	adult	NA	1870		NA	NA	203190.658	4855884.896	148
COTTON	PIPO	adult	NA	1740		NA	NA	203191.4863	4855614.413	278
COTTON	PIPO	adult	NA	1920		NA	NA	203193.6326	4855716.708	98
COTTON	PIPO	adult	NA	1780		NA	NA	203194.6286	4855576.432	238
COTTON	PIPO	adult	NA	1840		NA	NA	203195.5703	4855597.536	178
COTTON	PIPO	adult	NA	1880		NA	NA	203195.7653	4855529.638	138
COTTON	PIPO	adult	NA	1860		NA	NA	203195.8933	4855875.759	158
COTTON	PIPO	adult	NA	1800		NA	NA	203196.36	4855542.966	218
COTTON	PIPO	adult	NA	1870		NA	NA	203196.669	4855531.823	148
COTTON	PIPO	adult	NA	1910		NA	NA	203199.243	4855517.24	108
COTTON	PIPO	adult	NA	1740		NA	NA	203200.7206	4855875.543	278
COTTON	PIPO	adult	NA	1900		NA	NA	203201.0305	4855629.568	118
COTTON	PIPO	adult	NA	1600		NA	NA	203201.7212	4855572.777	418
COTTON	PIPO	adult	NA	1750		NA	NA	203202.5775	4855881.025	268
COTTON	PIPO	adult	NA	1910		NA	NA	203202.8298	4855724.088	108
COTTON	PIPO	adult	NA	1910		NA	NA	203204.3698	4855830.863	108
COTTON	PIPO	adult	NA	1790		NA	NA	203205.1114	4855540.35	228
COTTON	PIPO	adult	NA	1890		NA	NA	203206.0415	4855579.262	128
COTTON	PIPO	adult	NA	1770		NA	NA	203206.1657	4855853.041	248
COTTON	PIPO	adult	NA	1910		NA	NA	203206.1657	4855853.041	108
COTTON	PIPO	adult	NA	1890		NA	NA	203206.5371	4855590.369	128
COTTON	PIPO	adult	NA	1760		NA	NA	203206.6348	4855827.423	258
COTTON	PIPO	adult	NA	1790		NA	NA	203206.9684	4855545.832	228
COTTON	PIPO	adult	NA	1640		NA	NA	203206.9932	4855817.39	378
COTTON	PIPO	adult	NA	1680		NA	NA	203207.0579	4855873.035	338
COTTON	PIPO	adult	NA	1780		NA	NA	203207.2921	4855589.222	238
COTTON	PIPO	adult	NA	1900		NA	NA	203207.9976	4855586.965	118
COTTON	PIPO	adult	NA	1760		NA	NA	203209.3839	4855852.898	258
COTTON	PIPO	adult	NA	1790		NA	NA	203209.6052	4855821.725	228
COTTON	PIPO	adult	NA	1860		NA	NA	203210.2479	4855528.991	158
COTTON	PIPO	adult	NA	1750		NA	NA	203211.5612	4855829.429	268
COTTON	PIPO	adult	NA	1900		NA	NA	203211.8106	4855600.15	118
COTTON	PIPO	adult	NA	1800		NA	NA	203212.1376	4855715.882	218
COTTON	PIPO	adult	NA	1760		NA	NA	203212.6782	4855890.591	258
COTTON	PIPO	adult	NA	1910		NA	NA	203213.2891	4855723.622	108
COTTON	PIPO	adult	NA	1800		NA	NA	203213.443	4855564.463	218
COTTON	PIPO	adult	NA	1910		NA	NA	203213.8628	4855537.734	108
COTTON	PIPO	adult	NA	1810		NA	NA	203213.8908	4855881.633	208
COTTON	PIPO	adult	NA	1740		NA	NA	203214.3254	4855909.438	278
COTTON	PIPO	adult	NA	1840		NA	NA	203214.3829	4855820.399	178
COTTON	PIPO	adult	NA	1900		NA	NA	203214.9562	4855634.511	118
COTTON	PIPO	adult	NA	1800		NA	NA	203215.992	4855820.327	218
COTTON	PIPO	adult	NA	1890		NA	NA	203216.0813	4855605.524	128
COTTON	PIPO	adult	NA	1780		NA	NA	203216.6351	4855527.593	238
COTTON	PIPO	adult	NA	1750		NA	NA	203216.6629	4855871.493	268
COTTON	PIPO	adult	NA	1750		NA	NA	203216.6629	4855871.493	268
COTTON	PIPO	adult	NA	1910		NA	NA	203218.2755	4855943.763	108
COTTON	PIPO	adult	NA	1840		NA	NA	203218.9129	4855813.519	178
COTTON	PIPO	adult	NA	1800		NA	NA	203219.5065	4855519.675	218
COTTON	PIPO	adult	NA	1780		NA	NA	203219.5952	4855846.877	238
COTTON	PIPO	adult	NA	1890		NA	NA	203219.9422	4855854.653	128
COTTON	PIPO	adult	NA	1790		NA	NA	203220.3998	4855846.842	228
COTTON	PIPO	adult	NA	1530		NA	NA	203221.4773	4855581.912	488
COTTON	PIPO	adult	NA	1740		NA	NA	203222.146	4855867.91	278
COTTON	PIPO	adult	NA	1720		NA	NA	203222.518	4855605.237	298
COTTON	PIPO	adult	NA	1910		NA	NA	203222.7408	4855881.238	108
COTTON	PIPO	adult	NA	1770		NA	NA	203224.454	4855720.897	248
COTTON	PIPO	adult	NA	1790		NA	NA	203225.3609	4855795.425	228
COTTON	PIPO	adult	NA	1860		NA	NA	203225.4452	4855743.112	158
COTTON	PIPO	adult	NA	1850		NA	NA	203225.6732	4855856.623	168
COTTON	PIPO	adult	NA	1780		NA	NA	203226.0283	4855774.249	238
COTTON	PIPO	adult	NA	1850		NA	NA	203226.9849	4855849.887	168
COTTON	PIPO	adult	NA	1780		NA	NA	203229.0747	4855806.388	238
COTTON	PIPO	adult	NA	1820		NA	NA	203229.3837	4855795.245	198
COTTON	PIPO	adult	NA	1680		NA	NA	203229.8265	4855732.9	338
COTTON	PIPO	adult	NA	1750		NA	NA	203229.9437	4855861.997	268
COTTON	PIPO	adult	NA	1800		NA	NA	203229.9784	4855808.574	218
COTTON	PIPO	adult	NA	1720		NA	NA	203230.1304	4855884.248	298
COTTON	PIPO	adult	NA	1920		NA	NA	203230.5026	4855621.575	98
COTTON	PIPO	adult	NA	1890		NA	NA	203231.0044	4855777.366	128
COTTON	PIPO	adult	NA	1800		NA	NA	203232.2087	4855858.557	218
COTTON	PIPO	adult	NA	1770		NA	NA	203232.7506	4855798.434	248
COTTON	PIPO	adult	NA	1880		NA	NA	203232.8118	4855781.737	138
COTTON	PIPO	adult	NA	1880		NA	NA	203233.0628	4855859.632	138
COTTON	PIPO	adult	NA	1820		NA	NA	203233.1239	4855842.935	198
COTTON	PIPO	adult	NA	1840		NA	NA	203234.0856	4855756.082	178
COTTON	PIPO	adult	NA	1800		NA	NA	203234.1995	4855812.837	218
COTTON	PIPO	adult	NA	1870		NA	NA	203234.4473	4855818.391	148
COTTON	PIPO	adult	NA	1850		NA	NA	203234.9049	4855810.58	168
COTTON	PIPO	adult	NA	1790		NA	NA	203235.2634	4855800.547	228
COTTON	PIPO	adult	NA	1710		NA	NA	203235.3162	4855874	308
COTTON	PIPO	adult	NA	1760		NA	NA	203235.6252	4855862.856	258
COTTON	PIPO	adult	NA	1670		NA	NA	203235.8994	4855905.136	348
COTTON	PIPO	adult	NA	1800		NA	NA	203236.476	4855791.59	218
COTTON	PIPO	adult	NA	1540		NA	NA	203236.6157	4855577.898	478
COTTON	PIPO	adult	NA	1800		NA	NA	203236.6775	4855868.374	218
COTTON	PIPO	adult	NA	1790		NA	NA	203237.0096	4855821.616	228
COTTON	PIPO	adult	NA	1780		NA	NA	203237.1351	4855860.563	238
COTTON	PIPO	adult	NA	1800		NA	NA	203237.1697	4855499.966	218
COTTON	PIPO	adult	NA	1790		NA	NA	203237.345	4855847.198	228
COTTON	PIPO	adult	NA	1780		NA	NA	203237.3797	4855486.602	238
COTTON	PIPO	adult	NA	1670		NA	NA	203238.5228	4855891.664	348
COTTON	PIPO	adult	NA	1880		NA	NA	203238.7178	4855823.765	138
COTTON	PIPO	adult	NA	1900		NA	NA	203240.1204	4855909.4	118
COTTON	PIPO	adult	NA	1710		NA	NA	203240.54	4855882.67	308
COTTON	PIPO	adult	NA	1820		NA	NA	203241.6039	4855870.38	198
COTTON	PIPO	adult	NA	1750		NA	NA	203241.9509	4855878.155	268
COTTON	PIPO	adult	NA	1880		NA	NA	203242.7902	4855824.696	138
COTTON	PIPO	adult	NA	1820		NA	NA	203243.0233	4855775.716	198
COTTON	PIPO	adult	NA	1700		NA	NA	203244.006	4855888.08	318
COTTON	PIPO	adult	NA	1770		NA	NA	203244.6471	4855830.178	248
COTTON	PIPO	adult	NA	1820		NA	NA	203244.9444	4855836.843	198
COTTON	PIPO	adult	NA	1910		NA	NA	203245.0405	4855766.723	108
COTTON	PIPO	adult	NA	1660		NA	NA	203245.8513	4855911.37	358
COTTON	PIPO	adult	NA	1780		NA	NA	203246.0928	4855772.241	238
COTTON	PIPO	adult	NA	1840		NA	NA	203246.7518	4855841.214	178
COTTON	PIPO	adult	NA	1750		NA	NA	203248.6466	4855865.614	268
COTTON	PIPO	adult	NA	1870		NA	NA	203250.454	4855869.985	148
COTTON	PIPO	adult	NA	1830		NA	NA	203252.6284	4855774.175	188
COTTON	PIPO	adult	NA	1920		NA	NA	203253.5847	4855849.813	98
COTTON	PIPO	adult	NA	1780		NA	NA	203253.745	4855835.337	238
COTTON	PIPO	adult	NA	1880		NA	NA	203254.1384	4855771.882	138
COTTON	PIPO	adult	NA	1640		NA	NA	203255.4795	4855874.213	378
COTTON	PIPO	adult	NA	1900		NA	NA	203255.5523	4855839.708	118
COTTON	PIPO	adult	NA	1870		NA	NA	203255.8762	4855575.925	148
COTTON	PIPO	adult	NA	1870		NA	NA	203256.6426	4855864.144	148
COTTON	PIPO	adult	NA	1810		NA	NA	203257.9427	4855875.216	208
COTTON	PIPO	adult	NA	1770		NA	NA	203258.8696	4855841.786	248
COTTON	PIPO	adult	NA	1890		NA	NA	203258.9954	4855573.56	128
COTTON	PIPO	adult	NA	1780		NA	NA	203259.6246	4855840.64	238
COTTON	PIPO	adult	NA	1650		NA	NA	203260.3038	4855801.656	368
COTTON	PIPO	adult	NA	1760		NA	NA	203261.3183	4855788.255	258
COTTON	PIPO	adult	NA	1780		NA	NA	203261.3591	4855879.515	238
COTTON	PIPO	adult	NA	1810		NA	NA	203263.4842	4855782.594	208
COTTON	PIPO	adult	NA	1870		NA	NA	203264.3558	4855910.544	148
COTTON	PIPO	adult	NA	1720		NA	NA	203264.3907	4855857.121	298
COTTON	PIPO	adult	NA	1920		NA	NA	203265.3708	4855589.97	98
COTTON	PIPO	adult	NA	1770		NA	NA	203265.6413	4855867.082	248
COTTON	PIPO	adult	NA	1580		NA	NA	203267.4719	4855835.838	438
COTTON	PIPO	adult	NA	1570		NA	NA	203268.1891	4855815.773	448
COTTON	PIPO	adult	NA	1850		NA	NA	203270.0343	4855839.062	168
COTTON	PIPO	adult	NA	1930		NA	NA	203270.9234	4855786.714	88
COTTON	PIPO	adult	NA	1780		NA	NA	203271.3956	4855833.437	238
COTTON	PIPO	adult	NA	1810		NA	NA	203271.4488	4855599.715	208
COTTON	PIPO	adult	NA	1810		NA	NA	203271.8912	4855844.544	208
COTTON	PIPO	adult	NA	1820		NA	NA	203272.7948	4855846.73	198
COTTON	PIPO	adult	NA	1840		NA	NA	203273.0688	4855889.009	178
COTTON	PIPO	adult	NA	1780		NA	NA	203273.3516	4855841.14	238
COTTON	PIPO	adult	NA	1850		NA	NA	203273.9813	4855801.046	168
COTTON	PIPO	adult	NA	1830		NA	NA	203274.1066	4855839.993	188
COTTON	PIPO	adult	NA	1820		NA	NA	203274.1328	4855876.72	198
COTTON	PIPO	adult	NA	1810		NA	NA	203276.6845	4855590.578	208
COTTON	PIPO	adult	NA	1890		NA	NA	203277.1187	4855618.383	128
COTTON	PIPO	adult	NA	1880		NA	NA	203277.523	4855844.293	138
COTTON	PIPO	adult	NA	1920		NA	NA	203277.523	4855844.293	98
COTTON	PIPO	adult	NA	1800		NA	NA	203278.3315	4855609.425	218
COTTON	PIPO	adult	NA	1810		NA	NA	203278.6901	4855599.392	208
COTTON	PIPO	adult	NA	1800		NA	NA	203278.9378	4855604.946	218
COTTON	PIPO	adult	NA	1810		NA	NA	203280.6579	4855589.288	208
COTTON	PIPO	adult	NA	1690		NA	NA	203280.7529	4855826.342	328
COTTON	PIPO	adult	NA	1610		NA	NA	203281.0152	4855886.429	408
COTTON	PIPO	adult	NA	1780		NA	NA	203285.7213	4855612.434	238
COTTON	PIPO	adult	NA	1820		NA	NA	203285.9313	4855599.069	198
COTTON	PIPO	adult	NA	1900		NA	NA	203288.4465	4855673.525	118
COTTON	PIPO	adult	NA	1580		NA	NA	203288.7372	4855842.68	438
COTTON	PIPO	adult	NA	1860		NA	NA	203289.6122	4855735.798	158
COTTON	PIPO	adult	NA	1880		NA	NA	203291.7689	4855820.285	138
COTTON	PIPO	adult	NA	1770		NA	NA	203292.4671	4855601.004	248
COTTON	PIPO	adult	NA	1780		NA	NA	203293.3898	4855802.406	238
COTTON	PIPO	adult	NA	1870		NA	NA	203296.6836	4855840.099	148
COTTON	PIPO	adult	NA	1890		NA	NA	203297.8041	4855666.429	128
COTTON	PIPO	adult	NA	1840		NA	NA	203304.3421	4855740.705	178
COTTON	PIPO	adult	NA	1840		NA	NA	203306.9991	4855601.468	178
COTTON	PIPO	adult	NA	1950		NA	NA	203310.2058	4855998.647	68
COTTON	PIPO	adult	NA	1960		NA	NA	203311.6284	4855976.325	58
COTTON	PIPO	adult	NA	1900		NA	NA	203311.8901	4855656.898	118
COTTON	PIPO	adult	NA	1890		NA	NA	203313.5935	4855893.879	128
COTTON	PIPO	adult	NA	1950		NA	NA	203315.4929	4855683.448	68
COTTON	PIPO	adult	NA	1700		NA	NA	203317.1099	4855520.885	318
COTTON	PIPO	adult	NA	1910		NA	NA	203323.1489	4855891.227	108
COTTON	PIPO	adult	NA	1950		NA	NA	203324.8109	4855585.093	68
COTTON	PIPO	adult	NA	1890		NA	NA	203326.5113	4855749.733	128
COTTON	PIPO	adult	NA	1920		NA	NA	203327.9522	4855474.771	98
COTTON	PIPO	adult	NA	1670		NA	NA	203338.0493	4857977.342	348
COTTON	PIPO	adult	NA	1910		NA	NA	203338.3357	4858001.814	108
COTTON	PIPO	adult	NA	1970		NA	NA	203347.3393	4856035.944	48
COTTON	PIPO	adult	NA	1770		NA	NA	203352.8948	4855473.658	248
COTTON	PIPO	adult	NA	1860		NA	NA	203353.8651	4858006.686	158
COTTON	PIPO	adult	NA	1840		NA	NA	203354.0581	4855463.59	178
COTTON	PIPO	adult	NA	1840		NA	NA	203355.7318	4855591.504	178
COTTON	PIPO	adult	NA	1980		NA	NA	203355.8703	4858015.5	38
COTTON	PIPO	adult	NA	1860		NA	NA	203358.3693	4855632.566	158
COTTON	PIPO	adult	NA	1810		NA	NA	203359.1483	4855595.804	208
COTTON	PIPO	adult	NA	1780		NA	NA	203364.4457	4855569.97	238
COTTON	PIPO	adult	NA	1850		NA	NA	203364.5582	4855626.725	168
COTTON	PIPO	adult	NA	1970		NA	NA	203365.0552	4855710.174	48
COTTON	PIPO	adult	NA	1830		NA	NA	203366.0655	4855479.749	188
COTTON	PIPO	adult	NA	1780		NA	NA	203366.6372	4855601.034	238
COTTON	PIPO	adult	NA	1890		NA	NA	203370.0537	4855605.334	128
COTTON	PIPO	adult	NA	1880		NA	NA	203370.707	4855457.283	138
COTTON	PIPO	adult	NA	1720		NA	NA	203371.2425	4855631.991	298
COTTON	PIPO	adult	NA	1800		NA	NA	203372.2573	4855618.591	218
COTTON	PIPO	adult	NA	1890		NA	NA	203372.9869	4855580.718	128
COTTON	PIPO	adult	NA	1990		NA	NA	203376.7274	4855700.749	28
COTTON	PIPO	adult	NA	1820		NA	NA	203377.888	4855545.998	198
COTTON	PIPO	adult	NA	1860		NA	NA	203378.0875	4855622.783	158
COTTON	PIPO	adult	NA	1870		NA	NA	203381.4049	4855624.861	148
COTTON	PIPO	adult	NA	1830		NA	NA	203382.6057	4855633.711	188
COTTON	PIPO	adult	NA	1880		NA	NA	203384.2523	4855652.557	138
COTTON	PIPO	adult	NA	1790		NA	NA	203385.4398	4855606.873	228
COTTON	PIPO	adult	NA	1760		NA	NA	203386.1574	4855586.808	258
COTTON	PIPO	adult	NA	1870		NA	NA	203387.0128	4855660.225	148
COTTON	PIPO	adult	NA	1820		NA	NA	203388.5229	4855657.931	198
COTTON	PIPO	adult	NA	1650		NA	NA	203390.2806	4855661.192	368
COTTON	PIPO	adult	NA	1810		NA	NA	203390.8991	4855638.905	208
COTTON	PIPO	adult	NA	1620		NA	NA	203391.4681	4855615.508	398
COTTON	PIPO	adult	NA	1810		NA	NA	203392.2606	4855633.28	208
COTTON	PIPO	adult	NA	1850		NA	NA	203394.1284	4855548.613	168
COTTON	PIPO	adult	NA	1770		NA	NA	203395.2567	4855664.309	248
COTTON	PIPO	adult	NA	1800		NA	NA	203395.4669	4855650.944	218
COTTON	PIPO	adult	NA	1820		NA	NA	203396.0238	4855645.355	198
COTTON	PIPO	adult	NA	1870		NA	NA	203397.4107	4855676.455	148
COTTON	PIPO	adult	NA	1790		NA	NA	203397.6681	4855519.518	228
COTTON	PIPO	adult	NA	1960		NA	NA	203399.2531	4855555.062	58
COTTON	PIPO	adult	NA	1790		NA	NA	203400.8138	4855626.221	228
COTTON	PIPO	adult	NA	1810		NA	NA	203402.5969	4855666.207	208
COTTON	PIPO	adult	NA	1810		NA	NA	203402.6959	4855668.429	208
COTTON	PIPO	adult	NA	1810		NA	NA	203402.7697	4855633.924	208
COTTON	PIPO	adult	NA	1830		NA	NA	203402.9425	4855601.641	188
COTTON	PIPO	adult	NA	1810		NA	NA	203407.4475	4855558.035	208
COTTON	PIPO	adult	NA	1820		NA	NA	203408.5503	4855637.005	198
COTTON	PIPO	adult	NA	1840		NA	NA	203409.4782	4855603.576	178
COTTON	PIPO	adult	NA	1840		NA	NA	203410.0362	4855670.327	178
COTTON	PIPO	adult	NA	1800		NA	NA	203410.1949	4855511.169	218
COTTON	PIPO	adult	NA	1770		NA	NA	203413.1292	4855558.895	248
COTTON	PIPO	adult	NA	1820		NA	NA	203413.6001	4855605.618	198
COTTON	PIPO	adult	NA	1960		NA	NA	203414.2811	4856235.515	58
COTTON	PIPO	adult	NA	1810		NA	NA	203414.3188	4855657.894	208
COTTON	PIPO	adult	NA	1950		NA	NA	203414.6636	4856189.867	68
COTTON	PIPO	adult	NA	1770		NA	NA	203415.0355	4855565.488	248
COTTON	PIPO	adult	NA	1670		NA	NA	203417.869	4855466.309	348
COTTON	PIPO	adult	NA	1850		NA	NA	203418.1044	4855489.671	168
COTTON	PIPO	adult	NA	1800		NA	NA	203419.7891	4855599.777	218
COTTON	PIPO	adult	NA	1700		NA	NA	203420.0976	4855516.292	318
COTTON	PIPO	adult	NA	1780		NA	NA	203420.7041	4855511.814	238
COTTON	PIPO	adult	NA	1660		NA	NA	203421.089	4855610.849	358
COTTON	PIPO	adult	NA	1660		NA	NA	203422.3011	4855529.55	358
COTTON	PIPO	adult	NA	1800		NA	NA	203422.8598	4855668.643	218
COTTON	PIPO	adult	NA	1790		NA	NA	203423.217	4855513.927	228
COTTON	PIPO	adult	NA	1820		NA	NA	203424.27	4855591.787	198
COTTON	PIPO	adult	NA	1770		NA	NA	203424.753	4855620.702	248
COTTON	PIPO	adult	NA	1790		NA	NA	203424.8147	4855604.005	228
COTTON	PIPO	adult	NA	1710		NA	NA	203426.3987	4855567.207	308
COTTON	PIPO	adult	NA	1750		NA	NA	203426.4604	4855550.51	268
COTTON	PIPO	adult	NA	1770		NA	NA	203428.9123	4855641.662	248
COTTON	PIPO	adult	NA	1810		NA	NA	203429.2582	4855577.096	208
COTTON	PIPO	adult	NA	1840		NA	NA	203430.6579	4855662.73	178
COTTON	PIPO	adult	NA	1850		NA	NA	203430.9162	4855505.794	168
COTTON	PIPO	adult	NA	1890		NA	NA	203431.2392	4855621.525	128
COTTON	PIPO	adult	NA	1790		NA	NA	203431.5485	4855610.382	228
COTTON	PIPO	adult	NA	1820		NA	NA	203432.0186	4855584.764	198
COTTON	PIPO	adult	NA	1990		NA	NA	203432.2142	4856185.745	28
COTTON	PIPO	adult	NA	1820		NA	NA	203433.8259	4855589.135	198
COTTON	PIPO	adult	NA	1740		NA	NA	203433.9867	4855574.659	278
COTTON	PIPO	adult	NA	1670		NA	NA	203434.2092	4855543.487	348
COTTON	PIPO	adult	NA	1820		NA	NA	203434.3082	4855545.708	198
COTTON	PIPO	adult	NA	1800		NA	NA	203438.2816	4855544.418	218
COTTON	PIPO	adult	NA	1760		NA	NA	203439.2728	4855638.974	258
COTTON	PIPO	adult	NA	1920		NA	NA	203446.544	4856037.084	98
COTTON	PIPO	adult	NA	1970		NA	NA	203452.8209	4856123.614	48
COTTON	PIPO	adult	NA	1780		NA	NA	203453.8537	4855568.209	238
COTTON	PIPO	adult	NA	1780		NA	NA	203455.327	4855619.339	238
COTTON	PIPO	adult	NA	1700		NA	NA	203455.7232	4855628.224	318
COTTON	PIPO	adult	NA	1960		NA	NA	203459.2945	4856142.246	58
COTTON	PIPO	adult	NA	1970		NA	NA	203460.0495	4856141.099	48
COTTON	PIPO	adult	NA	1970		NA	NA	203460.6318	4856172.236	48
COTTON	PIPO	adult	NA	1720		NA	NA	203464.3133	4855567.742	298
COTTON	PIPO	adult	NA	1770		NA	NA	203465.9843	4855550.974	248
COTTON	PIPO	adult	NA	1870		NA	NA	203467.9896	4855559.788	148
COTTON	PIPO	adult	NA	1810		NA	NA	203471.852	4855646.425	208
COTTON	PIPO	adult	NA	1980		NA	NA	203471.994	4856173.955	38
COTTON	PIPO	adult	NA	1890		NA	NA	203473.1016	4855511.703	128
COTTON	PIPO	adult	NA	1880		NA	NA	203474.8224	4855568.387	138
COTTON	PIPO	adult	NA	1720		NA	NA	203480.7639	4855556.993	298
COTTON	PIPO	adult	NA	1700		NA	NA	203482.5465	4855596.979	318
COTTON	PIPO	adult	NA	1890		NA	NA	203483.1652	4855430.01	128
COTTON	PIPO	adult	NA	1880		NA	NA	203486.4209	4855593.468	138
COTTON	PIPO	adult	NA	1880		NA	NA	203486.755	4855546.709	138
COTTON	PIPO	adult	NA	1920		NA	NA	203489.8496	4855579.959	98
COTTON	PIPO	adult	NA	1550		NA	NA	203492.8327	4855484.113	468
COTTON	PIPO	adult	NA	1880		NA	NA	203493.1546	4855455.162	138
COTTON	PIPO	adult	NA	1880		NA	NA	203493.8477	4855543.054	138
COTTON	PIPO	adult	NA	1780		NA	NA	203494.4048	4855537.464	238
COTTON	PIPO	adult	NA	1750		NA	NA	203494.479	4855575.301	268
COTTON	PIPO	adult	NA	1910		NA	NA	203497.4251	4855605.219	108
COTTON	PIPO	adult	NA	1870		NA	NA	203503.8619	4855460.25	148
COTTON	PIPO	adult	NA	1670		NA	NA	203506.9439	4855583.649	348
COTTON	PIPO	adult	NA	1880		NA	NA	203527.0348	4855401.344	138
COTTON	PIPO	adult	NA	1920		NA	NA	203529.064	4855519.225	98
COTTON	PIPO	adult	NA	1890		NA	NA	203558.1534	4855484.541	128
COTTON	PIPO	adult	NA	1890		NA	NA	203593.5419	4855573.112	128
COTTON	PIPO	adult	NA	1870		NA	NA	203613.5489	4855370.778	148
COTTON	PIPO	adult	NA	1960		NA	NA	203629.5939	4855929.873	58
COTTON	PIPO	adult	NA	1970		NA	NA	203632.4287	4855903.036	48
COTTON	PIPO	adult	NA	1880		NA	NA	203636.7052	4855546.704	138
COTTON	PIPO	adult	NA	1810		NA	NA	203638.9705	4855543.264	208
COTTON	PIPO	adult	NA	1870		NA	NA	203644.1444	4855550.824	148
COTTON	PIPO	adult	NA	1950		NA	NA	203645.677	4855657.598	68
COTTON	PIPO	adult	NA	1910		NA	NA	203653.717	4855385.682	108
COTTON	PIPO	adult	NA	1830		NA	NA	203658.0981	4856008.734	188
COTTON	PIPO	adult	NA	1870		NA	NA	203658.5446	4855385.467	148
COTTON	PIPO	adult	NA	1880		NA	NA	203658.5941	4855386.578	138
COTTON	PIPO	adult	NA	1760		NA	NA	203659.4367	4855894.042	258
COTTON	PIPO	adult	NA	1770		NA	NA	203659.9887	4855544.554	248
COTTON	PIPO	adult	NA	1910		NA	NA	203668.3591	4856003.825	108
COTTON	PIPO	adult	NA	1660		NA	NA	203670.3514	4856030.447	358
COTTON	PIPO	adult	NA	1610		NA	NA	203670.4009	4856031.558	408
COTTON	PIPO	adult	NA	1880		NA	NA	203673.8816	4855385.897	138
COTTON	PIPO	adult	NA	1850		NA	NA	203674.9933	4856007.982	168
COTTON	PIPO	adult	NA	1890		NA	NA	203676.3054	4856001.245	128
COTTON	PIPO	adult	NA	1900		NA	NA	203676.8993	4856014.574	118
COTTON	PIPO	adult	NA	1960		NA	NA	203678.8421	4856040.085	58
COTTON	PIPO	adult	NA	1880		NA	NA	203683.9327	4855394.353	138
COTTON	PIPO	adult	NA	1850		NA	NA	203684.6384	4855392.096	168
COTTON	PIPO	adult	NA	1860		NA	NA	203686.1486	4855389.802	158
COTTON	PIPO	adult	NA	1830		NA	NA	203687.6297	4856056.388	188
COTTON	PIPO	adult	NA	1830		NA	NA	203692.6689	4855970.467	188
COTTON	PIPO	adult	NA	1950		NA	NA	203694.8718	4855983.724	68
COTTON	PIPO	adult	NA	1900		NA	NA	203695.6891	4855965.881	118
COTTON	PIPO	adult	NA	1890		NA	NA	203697.4991	4855409.33	128
COTTON	PIPO	adult	NA	1850		NA	NA	203701.5188	4855970.073	168
COTTON	PIPO	adult	NA	1820		NA	NA	203701.9179	4855418.036	198
COTTON	PIPO	adult	NA	1890		NA	NA	203703.5401	4855400.157	128
COTTON	PIPO	adult	NA	1970		NA	NA	203705.3308	4855983.258	48
COTTON	PIPO	adult	NA	1890		NA	NA	203706.9433	4855838.504	128
COTTON	PIPO	adult	NA	1940		NA	NA	203710.9625	4855983.007	78
COTTON	PIPO	adult	NA	1920		NA	NA	203711.4039	4855305.207	98
COTTON	PIPO	adult	NA	1880		NA	NA	203720.4706	4855490.664	138
COTTON	PIPO	adult	NA	1770		NA	NA	203720.5176	4855564.116	248
COTTON	PIPO	adult	NA	1830		NA	NA	203721.0435	4855394.926	188
COTTON	PIPO	adult	NA	1920		NA	NA	203727.7589	4855563.793	98
COTTON	PIPO	adult	NA	1680		NA	NA	203734.1218	4855941.91	338
COTTON	PIPO	adult	NA	1810		NA	NA	203734.6832	4855791.638	208
COTTON	PIPO	adult	NA	1870		NA	NA	203738.478	4855967.313	148
COTTON	PIPO	adult	NA	1840		NA	NA	203740.3968	4855956.098	178
COTTON	PIPO	adult	NA	1910		NA	NA	203744.7699	4855475.113	108
COTTON	PIPO	adult	NA	1750		NA	NA	203748.0402	4855747.638	268
COTTON	PIPO	adult	NA	1680		NA	NA	203748.6209	4855778.775	338
COTTON	PIPO	adult	NA	1610		NA	NA	203750.5399	4855767.56	408
COTTON	PIPO	adult	NA	1870		NA	NA	203750.9486	4855758.638	148
COTTON	PIPO	adult	NA	1850		NA	NA	203751.735	4855577.194	168
COTTON	PIPO	adult	NA	1800		NA	NA	203753.4248	4855741.834	218
COTTON	PIPO	adult	NA	1860		NA	NA	203753.8738	4856023.387	158
COTTON	PIPO	adult	NA	1860		NA	NA	203757.0623	4855787.302	158
COTTON	PIPO	adult	NA	1770		NA	NA	203757.8929	4855751.651	248
COTTON	PIPO	adult	NA	1790		NA	NA	203758.2886	4855760.537	228
COTTON	PIPO	adult	NA	1940		NA	NA	203762.7932	4855789.273	78
COTTON	PIPO	adult	NA	1830		NA	NA	203766.6311	4855766.843	188
COTTON	PIPO	adult	NA	1910		NA	NA	203769.9482	4855768.921	108
COTTON	PIPO	adult	NA	1900		NA	NA	203772.0651	4855762.149	118
COTTON	PIPO	adult	NA	1780		NA	NA	203772.8156	4855561.787	238
COTTON	PIPO	adult	NA	1790		NA	NA	203776.0254	4855778.667	228
COTTON	PIPO	adult	NA	1870		NA	NA	203776.0435	4855344.62	148
COTTON	PIPO	adult	NA	1850		NA	NA	203777.6345	4855778.595	168
COTTON	PIPO	adult	NA	1680		NA	NA	203779.9085	4855558.132	338
COTTON	PIPO	adult	NA	1880		NA	NA	203781.7432	4855798.445	138
COTTON	PIPO	adult	NA	1760		NA	NA	203783.86	4855791.673	258
COTTON	PIPO	adult	NA	1890		NA	NA	203786.9387	4855571.174	128
COTTON	PIPO	adult	NA	1880		NA	NA	203789.3566	4855770.283	138
COTTON	PIPO	adult	NA	1930		NA	NA	203790.1439	4855588.838	88
COTTON	PIPO	adult	NA	1900		NA	NA	203790.3912	4855594.392	118
COTTON	PIPO	adult	NA	1820		NA	NA	203791.5098	4855782.429	198
COTTON	PIPO	adult	NA	1860		NA	NA	203792.377	4855765.696	158
COTTON	PIPO	adult	NA	1890		NA	NA	203792.8716	4855776.804	128
COTTON	PIPO	adult	NA	1920		NA	NA	203796.9795	4855525.096	98
COTTON	PIPO	adult	NA	1870		NA	NA	203797.0792	4855798.875	148
COTTON	PIPO	adult	NA	1860		NA	NA	203799.618	4855765.374	158
COTTON	PIPO	adult	NA	1780		NA	NA	203800.6699	4855770.892	238
COTTON	PIPO	adult	NA	1880		NA	NA	203803.614	4855529.253	138
COTTON	PIPO	adult	NA	1670		NA	NA	203809.3716	4855767.165	348
COTTON	PIPO	adult	NA	1950		NA	NA	203813.5791	4855789.237	68
COTTON	PIPO	adult	NA	1820		NA	NA	203814.1495	4855765.84	198
COTTON	PIPO	adult	NA	1880		NA	NA	203824.0647	4855753.156	138
COTTON	PIPO	adult	NA	1960		NA	NA	203824.3601	4855289.047	58
COTTON	PIPO	adult	NA	1960		NA	NA	203825.4614	4855295.676	58
COTTON	PIPO	adult	NA	1940		NA	NA	203829.9607	4855939.867	78
COTTON	PIPO	adult	NA	1820		NA	NA	203836.4529	4855796.009	198
COTTON	PIPO	adult	NA	1910		NA	NA	203853.6851	4855748.498	108
COTTON	PIPO	adult	NA	1880		NA	NA	203854.5103	4855585.972	138
COTTON	PIPO	adult	NA	1960		NA	NA	203865.1034	4855878.203	58
COTTON	PIPO	adult	NA	1920		NA	NA	203866.4715	4855999.453	98
COTTON	PIPO	adult	NA	1910		NA	NA	203871.856	4855993.648	108
COTTON	PIPO	adult	NA	1690		NA	NA	203877.0244	4855403.561	328
COTTON	PIPO	adult	NA	1790		NA	NA	203877.9955	4855986.697	228
COTTON	PIPO	adult	NA	1970		NA	NA	203889.0781	4855891.604	48
COTTON	PIPO	adult	NA	1730		NA	NA	203911.3902	4855976.307	288
COTTON	PIPO	adult	NA	1760		NA	NA	203921.8164	4855685.366	258
COTTON	PIPO	adult	NA	1870		NA	NA	203923.2604	4855971.327	148
COTTON	PIPO	adult	NA	1990		NA	NA	203931.3686	4855954.272	28
COTTON	PIPO	adult	NA	1940		NA	NA	203932.2525	4856589.72	78
COTTON	PIPO	adult	NA	1860		NA	NA	203944.082	4856638.163	158
COTTON	PIPO	adult	NA	1920		NA	NA	203966.1703	4855287.187	98
COTTON	PIPO	adult	NA	1850		NA	NA	203969.3203	4856571.376	168
COTTON	PIPO	adult	NA	1920		NA	NA	203971.5418	4855299.19	98
COTTON	PIPO	adult	NA	1920		NA	NA	203979.3413	4855619.368	98
COTTON	PIPO	adult	NA	1930		NA	NA	204017.8884	4856304.335	88
COTTON	PIPO	adult	NA	1810		NA	NA	204051.6928	4855306.753	208
COTTON	PIPO	adult	NA	1730		NA	NA	204059.2711	4855712.637	288
COTTON	PIPO	adult	NA	1700		NA	NA	204093.1894	4856130.704	318
COTTON	PIPO	adult	NA	1910		NA	NA	204095.8665	4856245.218	108
COTTON	PIPO	adult	NA	1850		NA	NA	204128.8096	4856297.173	168
COTTON	PIPO	adult	NA	1920		NA	NA	204169.9856	4856171.805	98
COTTON	PIPO	adult	NA	1850		NA	NA	204180.1273	4856254.824	168
COTTON	PIPO	adult	NA	1650		NA	NA	204180.9458	4856236.981	368
COTTON	PIPO	adult	NA	1940		NA	NA	204188.1229	4856253.355	78
COTTON	PIPO	adult	NA	2.00E+03		NA	NA	204192.7168	4856229.779	18
COTTON	PIPO	adult	NA	1930		NA	NA	204203.3303	4855090.777	88
COTTON	PIPO	adult	NA	1940		NA	NA	204208.4792	4855315.36	78
COTTON	PIPO	adult	NA	1910		NA	NA	204217.762	4856158.551	108
COTTON	PIPO	adult	NA	1910		NA	NA	204220.6342	4856023.758	108
COTTON	PIPO	adult	NA	1720		NA	NA	204240.3202	4855614.436	298
COTTON	PIPO	adult	NA	1910		NA	NA	204242.6559	4855648.833	108
COTTON	PIPO	adult	NA	1830		NA	NA	204245.8041	4855610.853	188
COTTON	PIPO	adult	NA	1930		NA	NA	204252.889	4855679.54	88
COTTON	PIPO	adult	NA	1870		NA	NA	204262.2125	4855653.528	148
COTTON	PIPO	adult	NA	1890		NA	NA	204262.9759	4855580.041	128
COTTON	PIPO	adult	NA	1880		NA	NA	204268.4371	4855666.607	138
COTTON	PIPO	adult	NA	1820		NA	NA	204274.0835	4855648.549	198
COTTON	PIPO	adult	NA	1870		NA	NA	204287.9443	4855670.191	148
COTTON	PIPO	adult	NA	1930		NA	NA	204288.1563	4855656.826	88
COTTON	PIPO	adult	NA	1890		NA	NA	204290.8807	4855645.576	128
COTTON	PIPO	adult	NA	1940		NA	NA	204297.855	4855294.693	78
COTTON	PIPO	adult	NA	1890		NA	NA	204317.8791	4855527.518	128
COTTON	PIPO	adult	NA	1770		NA	NA	204318.2449	4855572.019	248
COTTON	PIPO	adult	NA	1900		NA	NA	204318.3582	4855556.433	118
COTTON	PIPO	adult	NA	1750		NA	NA	204322.6718	4855508.385	268
COTTON	PIPO	adult	NA	1990		NA	NA	204326.66	4855489.288	28
COTTON	PIPO	adult	NA	1840		NA	NA	204326.7386	4855454.784	178
COTTON	PIPO	adult	NA	1960		NA	NA	204331.9117	4855462.344	58
COTTON	PIPO	adult	NA	1860		NA	NA	204333.8812	4855452.24	158
COTTON	PIPO	adult	NA	1870		NA	NA	204334.4883	4855447.762	148
COTTON	PIPO	adult	NA	1680		NA	NA	204336.8838	4855592.336	338
COTTON	PIPO	adult	NA	1860		NA	NA	204340.2686	4855450.844	158
COTTON	PIPO	adult	NA	1900		NA	NA	204356.4539	4855397.816	118
COTTON	PIPO	adult	NA	1920		NA	NA	204360.8572	4855424.331	98
COTTON	PIPO	adult	NA	1940		NA	NA	204361.8246	4855409.82	78
COTTON	PIPO	adult	NA	1870		NA	NA	204385.7921	4855858.378	148
COTTON	PIPO	adult	NA	1960		NA	NA	204414.9097	4855189.327	58
COTTON	PIPO	adult	NA	1970		NA	NA	204430.1933	4855134.114	48
COTTON	PIPO	adult	NA	1890		NA	NA	204498.726	4855678.63	128
COTTON	PIPO	adult	NA	1820		NA	NA	204503.6865	4855699.555	198
COTTON	PIPO	adult	NA	1880		NA	NA	204508.4151	4855697.119	138
COTTON	PIPO	adult	NA	1680		NA	NA	204510.7001	4855730.406	338
COTTON	PIPO	adult	NA	1990		NA	NA	204522.3737	4855720.984	28
COTTON	PIPO	adult	NA	1810		NA	NA	204529.2008	4855675.05	208
COTTON	PIPO	adult	NA	1940		NA	NA	204589.4446	4855670.148	78
COTTON	PIPO	adult	NA	1950		NA	NA	204629.6361	4855304.437	68
COTTON	PIPO	adult	NA	1940		NA	NA	204647.8151	4855332.566	78
GRASS	PIPO	adult	NA	1790		NA	NA	207735.1491	4863548.425	228
GRASS	PIPO	adult	NA	1910		NA	NA	207744.5476	4863542.447	108
GRASS	PIPO	adult	NA	1920		NA	NA	207745.7071	4863495.654	98
GRASS	PIPO	adult	NA	1780		NA	NA	207756.5942	4863505.191	238
GRASS	PIPO	adult	NA	1750		NA	NA	207759.9419	4863562.914	268
GRASS	PIPO	adult	NA	1920		NA	NA	207767.2231	4863563.706	98
GRASS	PIPO	adult	NA	1750		NA	NA	207804.0207	4863576.553	268
GRASS	PIPO	adult	NA	1830		NA	NA	207868.119	4863606.004	188
GRASS	PIPO	adult	NA	1760		NA	NA	207880.3962	4863628.834	258
GRASS	PIPO	adult	NA	1770		NA	NA	207973.1718	4863614.734	248
GRASS	PIPO	adult	NA	1820		NA	NA	208012.2327	4863624.144	198
GRASS	PIPO	adult	NA	1820		NA	NA	208020.2685	4863623.79	198
GRASS	PIPO	adult	NA	1880		NA	NA	208023.5711	4863717.128	138
GRASS	PIPO	adult	NA	1790		NA	NA	208049.6906	4863505.642	228
GRASS	PIPO	adult	NA	1900		NA	NA	208313.9536	4863912.465	118
GRASS	PIPO	adult	NA	1760		NA	NA	208432.0562	4863485.489	258
GRASS	PIPO	adult	NA	1980		NA	NA	208493.7933	4863552.888	38
GRASS	PIPO	adult	NA	1770		NA	NA	208498.1383	4863926.627	248
GRASS	PIPO	adult	NA	1890		NA	NA	208499.1972	4863529.28	128
GRASS	PIPO	adult	NA	1900		NA	NA	208539.7828	4863994.909	118
GRASS	PIPO	adult	NA	1870		NA	NA	208751.0665	4864406.3	148
GRASS	PIPO	adult	NA	1850		NA	NA	208778.199	4863172.035	168
GRASS	PIPO	adult	NA	1800		NA	NA	208806.2953	4864527.405	218
GRASS	PIPO	adult	NA	1830		NA	NA	208864.6464	4864334.54	188
GRASS	PIPO	adult	NA	1950		NA	NA	208879.2532	4863695.105	68
GRASS	PIPO	adult	NA	1880		NA	NA	208882.4425	4863676.046	138
GRASS	PIPO	adult	NA	1790		NA	NA	208916.8118	4864000.612	228
GRASS	PIPO	adult	NA	1780		NA	NA	208942.1316	4863880.423	238
GRASS	PIPO	adult	NA	1840		NA	NA	209038.948	4863958.529	178
GRASS	PIPO	adult	NA	1770		NA	NA	209068.362	4863931.643	248
GRASS	PIPO	adult	NA	1600		NA	NA	209069.4578	4863938.272	418
GRASS	PIPO	adult	NA	1740		NA	NA	209088.3047	4863964.155	278
GRASS	PIPO	adult	NA	1800		NA	NA	209104.8135	4863936.722	218
GRASS	PIPO	adult	NA	1830		NA	NA	209125.4908	4864463.319	188
GRASS	PIPO	adult	NA	1830		NA	NA	209126.2024	4864791.587	188
GRASS	PIPO	adult	NA	1770		NA	NA	209177.8887	4864666.904	248
GRASS	PIPO	adult	NA	1850		NA	NA	209184.7301	4864657.701	168
GRASS	PIPO	adult	NA	1840		NA	NA	209190.9874	4864671.894	178
GRASS	PIPO	adult	NA	1860		NA	NA	209251.6851	4865009.774	158
GRASS	PIPO	adult	NA	1960		NA	NA	209292.8365	4864185.554	58
GRASS	PIPO	adult	NA	1830		NA	NA	209303.5015	4864171.732	188
GRASS	PIPO	adult	NA	1760		NA	NA	209337.371	4864154.667	258
GRASS	PIPO	adult	NA	1820		NA	NA	209363.9289	4864411.691	198
GRASS	PIPO	adult	NA	1940		NA	NA	209373.6998	4864138.608	78
GRASS	PIPO	adult	NA	1770		NA	NA	209374.7207	4864198.659	248
GRASS	PIPO	adult	NA	1750		NA	NA	209384.9977	4864139.226	268
GRASS	PIPO	adult	NA	1750		NA	NA	209388.8388	4864337.15	268
GRASS	PIPO	adult	NA	1880		NA	NA	209400.6141	4864679.399	138
GRASS	PIPO	adult	NA	1870		NA	NA	209425.6259	4864423.455	148
GRASS	PIPO	adult	NA	1770		NA	NA	209463.1683	4864471.89	248
GRASS	PIPO	adult	NA	1840		NA	NA	209466.6939	4864607.506	178
GRASS	PIPO	adult	NA	1910		NA	NA	209470.9111	4864464.873	108
GRASS	PIPO	adult	NA	1750		NA	NA	209471.0044	4864577.269	268
GRASS	PIPO	adult	NA	1770		NA	NA	209474.3196	4864469.175	248
GRASS	PIPO	adult	NA	1860		NA	NA	209480.2595	4864494.511	158
GRASS	PIPO	adult	NA	1750		NA	NA	209486.9585	4864408.527	268
GRASS	PIPO	adult	NA	1910		NA	NA	209494.0321	4864128.886	108
GRASS	PIPO	adult	NA	1940		NA	NA	209494.8694	4864460.485	78
GRASS	PIPO	adult	NA	1930		NA	NA	209495.6006	4864440.422	88
GRASS	PIPO	adult	NA	1910		NA	NA	209497.7192	4864433.652	108
GRASS	PIPO	adult	NA	1910		NA	NA	209504.9286	4864377.692	108
GRASS	PIPO	adult	NA	1780		NA	NA	209507.0204	4864425.454	238
GRASS	PIPO	adult	NA	1880		NA	NA	209508.7733	4864428.716	138
GRASS	PIPO	adult	NA	1800		NA	NA	209515.3722	4864413.96	218
GRASS	PIPO	adult	NA	1770		NA	NA	209521.1103	4864085.411	248
GRASS	PIPO	adult	NA	1910		NA	NA	209521.2397	4864419.267	108
GRASS	PIPO	adult	NA	1760		NA	NA	209529.9825	4864379.934	258
GRASS	PIPO	adult	NA	1970		NA	NA	209556.9098	4864406.576	48
GRASS	PIPO	adult	NA	1890		NA	NA	209574.0514	4864393.584	128
GRASS	PIPO	adult	NA	1870		NA	NA	209618.1224	4864370.51	148
GRASS	PIPO	adult	NA	1900		NA	NA	209765.1888	4864309.543	118
