# Supplementary material for: Density, Climate, and Stochasticity Shape Four Centuries of Population Dynamics for Two Long‐Lived Tree Species
Source: Ecol Evol. 2024 Dec 15;14(12):e70664. doi: 10.1002/ece3.70664 (PMC11646622; doi:10.1002/ece3.70664)
Supplement: Supplementary file 1 — Appendix S1 [file ECE3-14-e70664-s001.zip › castle_pifl_simulation_input.csv]

decade	site	spp	estab	precip	temp	first20.P	first30.P	first20.T	first30.T	bigtreesnow_sharedsite	bigtreesnow	effA	time	ln_btn	ln_ea
1470	CASTLEGARDEN	PIFL	1	120.1	-0.352826334	143.694	124.913	-0.38136945	-0.502080252	0	0	0	0	-2.302585117	-2.302585117
1480	CASTLEGARDEN	PIFL	0	143.694	-0.38136945	124.913	144.429	-0.502080252	-0.115339748	0	0	0	10	-2.302585117	-2.302585117
1490	CASTLEGARDEN	PIFL	0	124.913	-0.502080252	144.429	132.691	-0.115339748	-0.101355438	0	0	0	20	-2.302585117	-2.302585117
1500	CASTLEGARDEN	PIFL	0	144.429	-0.115339748	132.691	157.241	-0.101355438	-0.340809112	0	0	0	30	-2.302585117	-2.302585117
1510	CASTLEGARDEN	PIFL	0	132.691	-0.101355438	157.241	128.912	-0.340809112	-0.341658104	0	0	0	40	-2.302585117	-2.302585117
1520	CASTLEGARDEN	PIFL	0	157.241	-0.340809112	128.912	123.527	-0.341658104	-0.312302349	0	0	0	50	-2.302585117	-2.302585117
1530	CASTLEGARDEN	PIFL	1	128.912	-0.341658104	123.527	148.062	-0.312302349	-0.150749704	1	1	0.00234543	60	0.095310181	-2.279401642
1540	CASTLEGARDEN	PIFL	0	123.527	-0.312302349	148.062	150.405	-0.150749704	0.309890457	1	1	0.00234543	70	0.095310181	-2.279401642
1550	CASTLEGARDEN	PIFL	0	148.062	-0.150749704	150.405	137.469	0.309890457	0.115444031	1	1	0.00234543	80	0.095310181	-2.279401642
1560	CASTLEGARDEN	PIFL	0	150.405	0.309890457	137.469	106.464	0.115444031	0.376487253	1	1	0.00234543	90	0.095310181	-2.279401642
1570	CASTLEGARDEN	PIFL	0	137.469	0.115444031	106.464	128.894	0.376487253	0.34621443	1	1	0.00234543	100	0.095310181	-2.279401642
1580	CASTLEGARDEN	PIFL	0	106.464	0.376487253	128.894	141.718	0.34621443	-0.291332261	2	2	0.00234543	110	0.741937352	-2.279401642
1590	CASTLEGARDEN	PIFL	1	128.894	0.34621443	141.718	159.081	-0.291332261	-0.275228575	2	2	0.005778228	120	0.741937352	-2.246410589
1600	CASTLEGARDEN	PIFL	0	141.718	-0.291332261	159.081	144.193	-0.275228575	-0.506652822	2	2	0.005778228	130	0.741937352	-2.246410589
1610	CASTLEGARDEN	PIFL	0	159.081	-0.275228575	144.193	119.054	-0.506652822	-0.026076615	2	2	0.005778228	140	0.741937352	-2.246410589
1620	CASTLEGARDEN	PIFL	1	144.193	-0.506652822	119.054	133.682	-0.026076615	-0.166414211	2	2	0.005778228	150	0.741937352	-2.246410589
1630	CASTLEGARDEN	PIFL	0	119.054	-0.026076615	133.682	127.233	-0.166414211	-0.020109334	2	2	0.005778228	160	0.741937352	-2.246410589
1640	CASTLEGARDEN	PIFL	2	133.682	-0.166414211	127.233	131.725	-0.020109334	-0.225309185	4	3	0.008210443	170	1.131402123	-2.223677425
1650	CASTLEGARDEN	PIFL	1	127.233	-0.020109334	131.725	139.931	-0.225309185	-0.364593071	4	3	0.008210443	180	1.131402123	-2.223677425
1660	CASTLEGARDEN	PIFL	0	131.725	-0.225309185	139.931	141.877	-0.364593071	-0.179221815	4	3	0.008528901	190	1.131402123	-2.220738796
1670	CASTLEGARDEN	PIFL	2	139.931	-0.364593071	141.877	133.101	-0.179221815	-0.350137519	6	4	0.008528901	200	1.410986988	-2.220738796
1680	CASTLEGARDEN	PIFL	2	141.877	-0.179221815	133.101	131.365	-0.350137519	-0.283288788	6	4	0.008528901	210	1.410986988	-2.220738796
1690	CASTLEGARDEN	PIFL	2	133.101	-0.350137519	131.365	134.104	-0.283288788	-0.197339079	8	6	0.01185159	220	1.80828879	-2.190582399
1700	CASTLEGARDEN	PIFL	1	131.365	-0.283288788	134.104	152.853	-0.197339079	-0.121763331	9	7	0.013201781	230	1.960094805	-2.178583403
1710	CASTLEGARDEN	PIFL	0	134.104	-0.197339079	152.853	129.149	-0.121763331	-0.088498957	9	7	0.013928193	240	1.960094805	-2.172186938
1720	CASTLEGARDEN	PIFL	0	152.853	-0.121763331	129.149	123.571	-0.088498957	-0.079551212	12	9	0.01501221	250	2.208274437	-2.162717005
1730	CASTLEGARDEN	PIFL	1	129.149	-0.088498957	123.571	119.56	-0.079551212	-0.259036491	15	11	0.016423205	260	2.406945134	-2.15052343
1740	CASTLEGARDEN	PIFL	1	123.571	-0.079551212	119.56	158.702	-0.259036491	0.057164544	18	13	0.01689513	270	2.572612257	-2.146478093
1750	CASTLEGARDEN	PIFL	4	119.56	-0.259036491	158.702	154.344	0.057164544	-0.008505451	20	14	0.017367055	280	2.646174825	-2.142449055
1760	CASTLEGARDEN	PIFL	1	158.702	0.057164544	154.344	128.286	-0.008505451	-0.105154875	21	14	0.017367055	290	2.646174825	-2.142449055
1770	CASTLEGARDEN	PIFL	2	154.344	-0.008505451	128.286	134.977	-0.105154875	0.187550535	21	14	0.017367055	300	2.646174825	-2.142449055
1780	CASTLEGARDEN	PIFL	2	128.286	-0.105154875	134.977	123.168	0.187550535	0.095775961	23	15	0.017413946	310	2.714694772	-2.142049611
1790	CASTLEGARDEN	PIFL	0	134.977	0.187550535	123.168	141.47	0.095775961	-0.217488491	28	16	0.019	320	2.778819301	-2.128631808
1800	CASTLEGARDEN	PIFL	2	123.168	0.095775961	141.47	146.719	-0.217488491	0.140057332	35	20	0.020315101	330	3.000719846	-2.117641158
1810	CASTLEGARDEN	PIFL	2	141.47	-0.217488491	146.719	154.404	0.140057332	0.153152902	40	21	0.021123825	340	3.049273072	-2.110941932
1820	CASTLEGARDEN	PIFL	2	146.719	0.140057332	154.404	119.12	0.153152902	-0.016399945	45	23	0.021755583	350	3.13983265	-2.105739684
1830	CASTLEGARDEN	PIFL	1	154.404	0.153152902	119.12	125.644	-0.016399945	-0.122040681	51	25	0.021874174	360	3.22286788	-2.104766149
1840	CASTLEGARDEN	PIFL	2	119.12	-0.016399945	125.644	121.933	-0.122040681	-0.265157743	59	25	0.021874174	370	3.22286788	-2.104766149
1850	CASTLEGARDEN	PIFL	2	125.644	-0.122040681	121.933	129.577	-0.265157743	-0.32136628	61	27	0.025281039	380	3.299533762	-2.077195775
1860	CASTLEGARDEN	PIFL	2	121.933	-0.265157743	129.577	124.356	-0.32136628	-0.368573541	68	29	0.02535826	390	3.370738209	-2.076579583
1870	CASTLEGARDEN	PIFL	7	129.577	-0.32136628	124.356	123.538	-0.368573541	-0.559895747	72	31	0.026153231	400	3.437207855	-2.070258014
1880	CASTLEGARDEN	PIFL	3	124.356	-0.368573541	123.538	153.489	-0.559895747	-0.184060728	75	32	0.026151107	410	3.468856066	-2.07027485
1890	CASTLEGARDEN	PIFL	8	123.538	-0.559895747	153.489	152.121	-0.184060728	-0.394030189	82	34	0.026895879	420	3.529297421	-2.064388401
1900	CASTLEGARDEN	PIFL	7	153.489	-0.184060728	152.121	157.189	-0.394030189	-0.438706126	91	36	0.02843798	430	3.586292903	-2.052309159
1910	CASTLEGARDEN	PIFL	7	152.121	-0.394030189	157.189	115.129	-0.438706126	0.344535788	99	38	0.028722229	440	3.64021432	-2.050098481
1920	CASTLEGARDEN	PIFL	8	157.189	-0.438706126	115.129	161.21	0.344535788	0.329321443	115	45	0.033783682	450	3.808882286	-2.011531118
1930	CASTLEGARDEN	PIFL	18	115.129	0.344535788	161.21	119.103	0.329321443	0.061734451	130	48	0.03395858	460	3.873282218	-2.010224652
1940	CASTLEGARDEN	PIFL	18	161.21	0.329321443	119.103	135.925	0.061734451	0.260323974	146	56	0.034481129	470	4.027135855	-2.006331416
1950	CASTLEGARDEN	PIFL	9	119.103	0.061734451	135.925	142.309	0.260323974	-0.100334623	159	63	0.035537352	480	4.144720813	-1.998508037
1960	CASTLEGARDEN	PIFL	15	135.925	0.260323974	142.309	126.853	-0.100334623	0.496779136	177	70	0.037057615	490	4.249922839	-1.987353915
1970	CASTLEGARDEN	PIFL	14	142.309	-0.100334623	126.853	154.609	0.496779136	NA	188	78	0.038209137	500	4.357990102	-1.978987276
1980	CASTLEGARDEN	PIFL	12	126.853	0.496779136	154.609	112.135	NA	NA	207	96	0.041711229	510	4.565389364	-1.953963911
1990	CASTLEGARDEN	PIFL	11	154.609	NA	112.135	137.98	NA	NA	230	114	NA	520	4.737075306	#VALUE!
2000	CASTLEGARDEN	PIFL	2	112.135	NA	137.98	NA	NA	NA	246	123	NA	530	4.812997084	#VALUE!
2010	CASTLEGARDEN	PIFL	43	137.98	NA	NA	NA	NA	NA	271	138	NA	540	4.927978112	#VALUE!
