# Supplementary material for: Density, Climate, and Stochasticity Shape Four Centuries of Population Dynamics for Two Long‐Lived Tree Species
Source: Ecol Evol. 2024 Dec 15;14(12):e70664. doi: 10.1002/ece3.70664 (PMC11646622; doi:10.1002/ece3.70664)
Supplement: Supplementary file 1 — Appendix S1 [file ECE3-14-e70664-s001.zip › castle_pipo_simulation_input.csv]

decade	site	spp	estab	precip	temp	first20.P	first30.P	first20.T	first30.T	bigtreesnow_sharedsite	bigtreesnow	effA	time	ln_btn	ln_ea
1590	CASTLEGARDEN	PIPO	1	128.894	0.34621443	141.718	159.081	-0.291332261	-0.275228575	2	0	0	0	-2.302585117	-2.302585117
1600	CASTLEGARDEN	PIPO	0	141.718	-0.291332261	159.081	144.193	-0.275228575	-0.506652822	2	0	0	10	-2.302585117	-2.302585117
1610	CASTLEGARDEN	PIPO	0	159.081	-0.275228575	144.193	119.054	-0.506652822	-0.026076615	2	0	0	20	-2.302585117	-2.302585117
1620	CASTLEGARDEN	PIPO	1	144.193	-0.506652822	119.054	133.682	-0.026076615	-0.166414211	2	0	0	30	-2.302585117	-2.302585117
1630	CASTLEGARDEN	PIPO	0	119.054	-0.026076615	133.682	127.233	-0.166414211	-0.020109334	2	0	0	40	-2.302585117	-2.302585117
1640	CASTLEGARDEN	PIPO	0	133.682	-0.166414211	127.233	131.725	-0.020109334	-0.225309185	4	1	0.003277653	50	0.095310181	-2.270334281
1650	CASTLEGARDEN	PIPO	0	127.233	-0.020109334	131.725	139.931	-0.225309185	-0.364593071	4	1	0.0032777	60	0.095310181	-2.270333826
1660	CASTLEGARDEN	PIPO	0	131.725	-0.225309185	139.931	141.877	-0.364593071	-0.179221815	4	1	0.0032777	70	0.095310181	-2.270333826
1670	CASTLEGARDEN	PIPO	1	139.931	-0.364593071	141.877	133.101	-0.179221815	-0.350137519	6	2	0.006555307	80	0.741937352	-2.239091138
1680	CASTLEGARDEN	PIPO	1	141.877	-0.179221815	133.101	131.365	-0.350137519	-0.283288788	6	2	0.006555307	90	0.741937352	-2.239091138
1690	CASTLEGARDEN	PIPO	1	133.101	-0.350137519	131.365	134.104	-0.283288788	-0.197339079	8	2	0.006555307	100	0.741937352	-2.239091138
1700	CASTLEGARDEN	PIPO	1	131.365	-0.283288788	134.104	152.853	-0.197339079	-0.121763331	9	2	0.012194458	110	0.741937352	-2.187521704
1710	CASTLEGARDEN	PIPO	1	134.104	-0.197339079	152.853	129.149	-0.121763331	-0.088498957	9	2	0.012210127	120	0.741937352	-2.187382054
1720	CASTLEGARDEN	PIPO	0	152.853	-0.121763331	129.149	123.571	-0.088498957	-0.079551212	12	3	0.012210127	130	1.131402123	-2.187382054
1730	CASTLEGARDEN	PIPO	1	129.149	-0.088498957	123.571	119.56	-0.079551212	-0.259036491	15	4	0.012210127	140	1.410986988	-2.187382054
1740	CASTLEGARDEN	PIPO	4	123.571	-0.079551212	119.56	158.702	-0.259036491	0.057164544	18	5	0.012503489	150	1.629240557	-2.184771067
1750	CASTLEGARDEN	PIPO	3	119.56	-0.259036491	158.702	154.344	0.057164544	-0.008505451	20	6	0.012503489	160	1.80828879	-2.184771067
1760	CASTLEGARDEN	PIPO	4	158.702	0.057164544	154.344	128.286	-0.008505451	-0.105154875	21	7	0.013598836	170	1.960094805	-2.175082042
1770	CASTLEGARDEN	PIPO	3	154.344	-0.008505451	128.286	134.977	-0.105154875	0.187550535	21	7	0.013598836	180	1.960094805	-2.175082042
1780	CASTLEGARDEN	PIPO	4	128.286	-0.105154875	134.977	123.168	0.187550535	0.095775961	23	8	0.017521986	190	2.091864084	-2.14112987
1790	CASTLEGARDEN	PIPO	8	134.977	0.187550535	123.168	141.47	0.095775961	-0.217488491	28	12	0.017521986	200	2.493205479	-2.14112987
1800	CASTLEGARDEN	PIPO	0	123.168	0.095775961	141.47	146.719	-0.217488491	0.140057332	35	15	0.018894451	210	2.714694772	-2.129519168
1810	CASTLEGARDEN	PIPO	5	141.47	-0.217488491	146.719	154.404	0.140057332	0.153152902	40	19	0.020421148	220	2.949688366	-2.116760136
1820	CASTLEGARDEN	PIPO	2	146.719	0.140057332	154.404	119.12	0.153152902	-0.016399945	45	22	0.021672905	230	3.095577641	-2.106418963
1830	CASTLEGARDEN	PIPO	2	154.404	0.153152902	119.12	125.644	-0.016399945	-0.122040681	51	26	0.02259564	240	3.261935348	-2.098863841
1840	CASTLEGARDEN	PIPO	5	119.12	-0.016399945	125.644	121.933	-0.122040681	-0.265157743	59	34	0.02259564	250	3.529297421	-2.098863841
1850	CASTLEGARDEN	PIPO	7	125.644	-0.122040681	121.933	129.577	-0.265157743	-0.32136628	61	34	0.02259564	260	3.529297421	-2.098863841
1860	CASTLEGARDEN	PIPO	6	121.933	-0.265157743	129.577	124.356	-0.32136628	-0.368573541	68	39	0.024121963	270	3.666122505	-2.086490646
1870	CASTLEGARDEN	PIPO	9	129.577	-0.32136628	124.356	123.538	-0.368573541	-0.559895747	72	41	0.026410079	280	3.71600816	-2.068224083
1880	CASTLEGARDEN	PIPO	12	124.356	-0.368573541	123.538	153.489	-0.559895747	-0.184060728	75	43	0.027301024	290	3.763523037	-2.061200751
1890	CASTLEGARDEN	PIPO	8	123.538	-0.559895747	153.489	152.121	-0.184060728	-0.394030189	82	48	0.02727486	300	3.873282218	-2.061406301
1900	CASTLEGARDEN	PIPO	6	153.489	-0.184060728	152.121	157.189	-0.394030189	-0.438706126	91	55	0.031345394	310	4.009149758	-2.029924851
1910	CASTLEGARDEN	PIPO	11	152.121	-0.394030189	157.189	115.129	-0.438706126	0.344535788	99	61	0.032834568	320	4.112511909	-2.018650796
1920	CASTLEGARDEN	PIPO	3	157.189	-0.438706126	115.129	161.21	0.344535788	0.329321443	115	70	0.042163952	330	4.249922839	-1.950774316
1930	CASTLEGARDEN	PIPO	1	115.129	0.344535788	161.21	119.103	0.329321443	0.061734451	130	82	0.042163952	340	4.407938063	-1.950774316
1940	CASTLEGARDEN	PIPO	5	161.21	0.329321443	119.103	135.925	0.061734451	0.260323974	146	90	0.042163952	350	4.500920212	-1.950774316
1950	CASTLEGARDEN	PIPO	7	119.103	0.061734451	135.925	142.309	0.260323974	-0.100334623	159	96	0.045962945	360	4.565389364	-1.924402511
1960	CASTLEGARDEN	PIPO	10	135.925	0.260323974	142.309	126.853	-0.100334623	0.496779136	177	107	0.049020193	370	4.673763026	-1.903673479
1970	CASTLEGARDEN	PIPO	6	142.309	-0.100334623	126.853	154.609	0.496779136	NA	188	110	0.049020193	380	4.701389093	-1.903673479
1980	CASTLEGARDEN	PIPO	6	126.853	0.496779136	154.609	112.135	NA	NA	207	111	0.04954086	390	4.710430746	-1.900185632
1990	CASTLEGARDEN	PIPO	12	154.609	NA	112.135	137.98	NA	NA	230	116	0.050061527	400	4.754451938	-1.896709909
2000	CASTLEGARDEN	PIPO	6	112.135	NA	137.98	NA	NA	NA	246	123	0.050582194	410	4.812997084	-1.893246224
2010	CASTLEGARDEN	PIPO	42	137.98	NA	NA	NA	NA	NA	271	133	0.051102861	420	4.891100777	-1.889794495
