# Supplementary material for: Density, Climate, and Stochasticity Shape Four Centuries of Population Dynamics for Two Long‐Lived Tree Species
Source: Ecol Evol. 2024 Dec 15;14(12):e70664. doi: 10.1002/ece3.70664 (PMC11646622; doi:10.1002/ece3.70664)
Supplement: Supplementary file 1 — Appendix S1 [file ECE3-14-e70664-s001.zip › cotton_pipo_simulation_input.csv]

decade	site	spp	estab	precip	temp	first20.P	first30.P	first20.T	first30.T	bigtreesnow	effA	time	ln_btn	ln_ea
1530	COTTON	PIPO	1	128.912	-0.341658104	123.527	148.062	-0.312302349	-0.150749704	0	0	0	-2.302585117	-2.302585117
1540	COTTON	PIPO	1	123.527	-0.312302349	148.062	150.405	-0.150749704	0.309890457	0	0	10	-2.302585117	-2.302585117
1550	COTTON	PIPO	1	148.062	-0.150749704	150.405	137.469	0.309890457	0.115444031	0	0	20	-2.302585117	-2.302585117
1560	COTTON	PIPO	0	150.405	0.309890457	137.469	106.464	0.115444031	0.376487253	0	0	30	-2.302585117	-2.302585117
1570	COTTON	PIPO	1	137.469	0.115444031	106.464	128.894	0.376487253	0.34621443	0	0	40	-2.302585117	-2.302585117
1580	COTTON	PIPO	2	106.464	0.376487253	128.894	141.718	0.34621443	-0.291332261	1	0.001522733	50	0.095310181	-2.287472559
1590	COTTON	PIPO	0	128.894	0.34621443	141.718	159.081	-0.291332261	-0.275228575	2	0.002191945	60	0.741937352	-2.280902444
1600	COTTON	PIPO	1	141.718	-0.291332261	159.081	144.193	-0.275228575	-0.506652822	3	0.002861156	70	1.131402123	-2.274375224
1610	COTTON	PIPO	3	159.081	-0.275228575	144.193	119.054	-0.506652822	-0.026076615	3	0.002861156	80	1.131402123	-2.274375224
1620	COTTON	PIPO	1	144.193	-0.506652822	119.054	133.682	-0.026076615	-0.166414211	4	0.0040178	90	1.410986988	-2.263193264
1630	COTTON	PIPO	0	119.054	-0.026076615	133.682	127.233	-0.166414211	-0.020109334	6	0.004301105	100	1.80828879	-2.260473346
1640	COTTON	PIPO	4	133.682	-0.166414211	127.233	131.725	-0.020109334	-0.225309185	6	0.004301105	110	1.80828879	-2.260473346
1650	COTTON	PIPO	7	127.233	-0.020109334	131.725	139.931	-0.225309185	-0.364593071	7	0.004432206	120	1.960094805	-2.259217188
1660	COTTON	PIPO	5	131.725	-0.225309185	139.931	141.877	-0.364593071	-0.179221815	10	0.00690874	130	2.312535448	-2.235779729
1670	COTTON	PIPO	9	139.931	-0.364593071	141.877	133.101	-0.179221815	-0.350137519	11	0.007660668	140	2.406945134	-2.228770984
1680	COTTON	PIPO	8	141.877	-0.179221815	133.101	131.365	-0.350137519	-0.283288788	11	0.007660668	150	2.406945134	-2.228770984
1690	COTTON	PIPO	5	133.101	-0.350137519	131.365	134.104	-0.283288788	-0.197339079	15	0.009723249	160	2.714694772	-2.209794025
1700	COTTON	PIPO	7	131.365	-0.283288788	134.104	152.853	-0.197339079	-0.121763331	22	0.013596564	170	3.095577641	-2.175102042
1710	COTTON	PIPO	4	134.104	-0.197339079	152.853	129.149	-0.121763331	-0.088498957	27	0.015357358	180	3.299533762	-2.159720531
1720	COTTON	PIPO	8	152.853	-0.121763331	129.149	123.571	-0.088498957	-0.079551212	36	0.018360896	190	3.586292903	-2.134016904
1730	COTTON	PIPO	3	129.149	-0.088498957	123.571	119.56	-0.079551212	-0.259036491	44	0.023139933	200	3.786459822	-2.094433926
1740	COTTON	PIPO	6	123.571	-0.079551212	119.56	158.702	-0.259036491	0.057164544	49	0.025557576	210	3.893859076	-2.074990874
1750	COTTON	PIPO	12	119.56	-0.259036491	158.702	154.344	0.057164544	-0.008505451	56	0.027205573	220	4.027135855	-2.061950838
1760	COTTON	PIPO	17	158.702	0.057164544	154.344	128.286	-0.008505451	-0.105154875	60	0.027456711	230	4.096009884	-2.059978515
1770	COTTON	PIPO	32	154.344	-0.008505451	128.286	134.977	-0.105154875	0.187550535	68	0.028499136	240	4.220977257	-2.05183312
1780	COTTON	PIPO	36	128.286	-0.105154875	134.977	123.168	0.187550535	0.095775961	71	0.030236889	250	4.264087381	-2.038400285
1790	COTTON	PIPO	34	134.977	0.187550535	123.168	141.47	0.095775961	-0.217488491	77	0.030534752	260	4.345103326	-2.03611581
1800	COTTON	PIPO	27	123.168	0.095775961	141.47	146.719	-0.217488491	0.140057332	89	0.031741334	270	4.489759381	-2.026914891
1810	COTTON	PIPO	31	141.47	-0.217488491	146.719	154.404	0.140057332	0.153152902	106	0.035441638	280	4.664382094	-1.999214468
1820	COTTON	PIPO	45	146.719	0.140057332	154.404	119.12	0.153152902	-0.016399945	138	0.039658954	290	4.927978112	-1.968551892
1830	COTTON	PIPO	39	154.404	0.153152902	119.12	125.644	-0.016399945	-0.122040681	174	0.042722249	300	5.159629901	-1.946854873
1840	COTTON	PIPO	41	119.12	-0.016399945	125.644	121.933	-0.122040681	-0.265157743	208	0.045781615	310	5.338018789	-1.925645585
1850	COTTON	PIPO	47	125.644	-0.122040681	121.933	129.577	-0.265157743	-0.32136628	235	0.046457866	320	5.460011013	-1.921017516
1860	COTTON	PIPO	38	121.933	-0.265157743	129.577	124.356	-0.32136628	-0.368573541	266	0.050110757	330	5.583872236	-1.896381897
1870	COTTON	PIPO	53	129.577	-0.32136628	124.356	123.538	-0.368573541	-0.559895747	311	0.053046645	340	5.740114464	-1.877012554
1880	COTTON	PIPO	47	124.356	-0.368573541	123.538	153.489	-0.559895747	-0.184060728	350	0.055781001	350	5.858218889	-1.859304117
1890	COTTON	PIPO	54	123.538	-0.559895747	153.489	152.121	-0.184060728	-0.394030189	391	0.058278999	360	5.968963344	-1.843396006
1900	COTTON	PIPO	44	153.489	-0.184060728	152.121	157.189	-0.394030189	-0.438706126	438	0.062013348	370	6.082447259	-1.820076571
1910	COTTON	PIPO	42	152.121	-0.394030189	157.189	115.129	-0.438706126	0.344535788	476	0.064048019	380	6.165627981	-1.807596114
1920	COTTON	PIPO	28	157.189	-0.438706126	115.129	161.21	0.344535788	0.329321443	529	0.068264831	390	6.271177516	-1.782216184
1930	COTTON	PIPO	15	115.129	0.344535788	161.21	119.103	0.329321443	0.061734451	576	0.071040566	400	6.356281323	-1.765854541
1940	COTTON	PIPO	21	161.21	0.329321443	119.103	135.925	0.061734451	0.260323974	630	0.074152954	410	6.445878604	-1.747821338
1950	COTTON	PIPO	19	119.103	0.061734451	135.925	142.309	0.260323974	-0.100334623	674	0.076060444	420	6.513378536	-1.736927929
1960	COTTON	PIPO	15	135.925	0.260323974	142.309	126.853	-0.100334623	0.496779136	716	0.079532948	430	6.573819891	-1.717396552
1970	COTTON	PIPO	10	142.309	-0.100334623	126.853	154.609	0.496779136	NA	744	0.083251054	440	6.612175504	-1.696898204
1980	COTTON	PIPO	3	126.853	0.496779136	154.609	112.135	NA	NA	759	0.084917066	450	6.63213359	-1.687847864
1990	COTTON	PIPO	7	154.609	NA	112.135	137.98	NA	NA	780	0.08512812	460	6.659422186	-1.686707171
2000	COTTON	PIPO	1	112.135	NA	137.98	NA	NA	NA	799	0.086219212	470	6.683486164	-1.680830758
2010	COTTON	PIPO	0	137.98	NA	NA	NA	NA	NA	814	0.08921012	480	6.702083279	-1.664897153
