# Supplementary material for: Density, Climate, and Stochasticity Shape Four Centuries of Population Dynamics for Two Long‐Lived Tree Species
Source: Ecol Evol. 2024 Dec 15;14(12):e70664. doi: 10.1002/ece3.70664 (PMC11646622; doi:10.1002/ece3.70664)
Supplement: Supplementary file 1 — Appendix S1 [file ECE3-14-e70664-s001.zip › grass_pipo_simulation_input.csv]

decade	site	spp	estab	precip	temp	first20.P	first30.P	first20.T	first30.T	bigtreesnow	effA	time	ln_btn	ln_ea
1600	GRASS	PIPO	1	141.718	-0.291332261	159.081	144.193	-0.275228575	-0.506652822	0	0	0	-2.302585117	-2.302585117
1610	GRASS	PIPO	0	159.081	-0.275228575	144.193	119.054	-0.506652822	-0.026076615	0	0	10	-2.302585117	-2.302585117
1620	GRASS	PIPO	0	144.193	-0.506652822	119.054	133.682	-0.026076615	-0.166414211	0	0	20	-2.302585117	-2.302585117
1630	GRASS	PIPO	0	119.054	-0.026076615	133.682	127.233	-0.166414211	-0.020109334	0	0	30	-2.302585117	-2.302585117
1640	GRASS	PIPO	0	133.682	-0.166414211	127.233	131.725	-0.020109334	-0.225309185	0	0.004854036	40	-2.302585117	-2.255186053
1650	GRASS	PIPO	0	127.233	-0.020109334	131.725	139.931	-0.225309185	-0.364593071	1	0.004854036	50	0.095310181	-2.255186053
1660	GRASS	PIPO	0	131.725	-0.225309185	139.931	141.877	-0.364593071	-0.179221815	1	0.004854036	60	0.095310181	-2.255186053
1670	GRASS	PIPO	0	139.931	-0.364593071	141.877	133.101	-0.179221815	-0.350137519	1	0.004854036	70	0.095310181	-2.255186053
1680	GRASS	PIPO	0	141.877	-0.179221815	133.101	131.365	-0.350137519	-0.283288788	1	0.004854036	80	0.095310181	-2.255186053
1690	GRASS	PIPO	0	133.101	-0.350137519	131.365	134.104	-0.283288788	-0.197339079	1	0.004854036	90	0.095310181	-2.255186053
1700	GRASS	PIPO	0	131.365	-0.283288788	134.104	152.853	-0.197339079	-0.121763331	1	0.004854036	100	0.095310181	-2.255186053
1710	GRASS	PIPO	0	134.104	-0.197339079	152.853	129.149	-0.121763331	-0.088498957	1	0.004854036	110	0.095310181	-2.255186053
1720	GRASS	PIPO	0	152.853	-0.121763331	129.149	123.571	-0.088498957	-0.079551212	1	0.004854036	120	0.095310181	-2.255186053
1730	GRASS	PIPO	0	129.149	-0.088498957	123.571	119.56	-0.079551212	-0.259036491	1	0.004854036	130	0.095310181	-2.255186053
1740	GRASS	PIPO	1	123.571	-0.079551212	119.56	158.702	-0.259036491	0.057164544	1	0.004854036	140	0.095310181	-2.255186053
1750	GRASS	PIPO	6	119.56	-0.259036491	158.702	154.344	0.057164544	-0.008505451	1	0.004854036	150	0.095310181	-2.255186053
1760	GRASS	PIPO	4	158.702	0.057164544	154.344	128.286	-0.008505451	-0.105154875	1	0.004854036	160	0.095310181	-2.255186053
1770	GRASS	PIPO	8	154.344	-0.008505451	128.286	134.977	-0.105154875	0.187550535	1	0.004854036	170	0.095310181	-2.255186053
1780	GRASS	PIPO	3	128.286	-0.105154875	134.977	123.168	0.187550535	0.095775961	1	0.004854036	180	0.095310181	-2.255186053
1790	GRASS	PIPO	3	134.977	0.187550535	123.168	141.47	0.095775961	-0.217488491	2	0.005007425	190	0.741937352	-2.253724241
1800	GRASS	PIPO	3	123.168	0.095775961	141.47	146.719	-0.217488491	0.140057332	8	0.009986557	200	2.091864084	-2.207397153
1810	GRASS	PIPO	0	141.47	-0.217488491	146.719	154.404	0.140057332	0.153152902	12	0.01127505	210	2.493205479	-2.195750238
1820	GRASS	PIPO	3	146.719	0.140057332	154.404	119.12	0.153152902	-0.016399945	20	0.013177604	220	3.000719846	-2.178797
1830	GRASS	PIPO	5	154.404	0.153152902	119.12	125.644	-0.016399945	-0.122040681	23	0.013440196	230	3.13983265	-2.176479511
1840	GRASS	PIPO	3	119.12	-0.016399945	125.644	121.933	-0.122040681	-0.265157743	26	0.013855599	240	3.261935348	-2.172824332
1850	GRASS	PIPO	2	125.644	-0.122040681	121.933	129.577	-0.265157743	-0.32136628	29	0.014442497	250	3.370738209	-2.167682814
1860	GRASS	PIPO	2	121.933	-0.265157743	129.577	124.356	-0.32136628	-0.368573541	29	0.014442497	260	3.370738209	-2.167682814
1870	GRASS	PIPO	3	129.577	-0.32136628	124.356	123.538	-0.368573541	-0.559895747	32	0.01451203	270	3.468856066	-2.167075419
1880	GRASS	PIPO	4	124.356	-0.368573541	123.538	153.489	-0.559895747	-0.184060728	37	0.015101381	280	3.613617007	-2.161941988
1890	GRASS	PIPO	2	123.538	-0.559895747	153.489	152.121	-0.184060728	-0.394030189	40	0.015150297	290	3.691376373	-2.161517096
1900	GRASS	PIPO	3	153.489	-0.184060728	152.121	157.189	-0.394030189	-0.438706126	42	0.015400138	300	3.74004778	-2.159349752
1910	GRASS	PIPO	6	152.121	-0.394030189	157.189	115.129	-0.438706126	0.344535788	44	0.015653834	310	3.786459822	-2.157153762
1920	GRASS	PIPO	2	157.189	-0.438706126	115.129	161.21	0.344535788	0.329321443	47	0.015821146	320	3.852273041	-2.155708145
1930	GRASS	PIPO	1	115.129	0.344535788	161.21	119.103	0.329321443	0.061734451	51	0.015999883	330	3.933784538	-2.154166119
1940	GRASS	PIPO	2	161.21	0.329321443	119.103	135.925	0.061734451	0.260323974	53	0.016017705	340	3.97217697	-2.154012493
1950	GRASS	PIPO	1	119.103	0.061734451	135.925	142.309	0.260323974	-0.100334623	56	0.016255619	350	4.027135855	-2.151963923
1960	GRASS	PIPO	1	135.925	0.260323974	142.309	126.853	-0.100334623	0.496779136	62	0.016261173	360	4.128746032	-2.15191615
1970	GRASS	PIPO	1	142.309	-0.100334623	126.853	154.609	0.496779136	NA	64	0.016262162	370	4.160444407	-2.151907643
1980	GRASS	PIPO	1	126.853	0.496779136	154.609	112.135	NA	NA	65	0.016261901	380	4.175924593	-2.151909888
1990	GRASS	PIPO	0	154.609	NA	112.135	137.98	NA	NA	67	0.016261901	390	4.206184088	-2.151909888
2000	GRASS	PIPO	0	112.135	NA	137.98	NA	NA	NA	68	0.016261901	400	4.220977257	-2.151909888
2010	GRASS	PIPO	0	137.98	NA	NA	NA	NA	NA	69	0.016261901	410	4.235554775	-2.151909888
