# Supplementary material for: Density, Climate, and Stochasticity Shape Four Centuries of Population Dynamics for Two Long‐Lived Tree Species
Source: Ecol Evol. 2024 Dec 15;14(12):e70664. doi: 10.1002/ece3.70664 (PMC11646622; doi:10.1002/ece3.70664)
Supplement: Supplementary file 1 — Appendix S1 [file ECE3-14-e70664-s001.zip › Pifl_noDensity_JAGS.R]

######################################################################################################
######################################################################################################
#### JAGS model file written by runjags version 2.2.1-7 on 2023-03-01 11:33:35 
######################################################################################################
######################################################################################################

### Model template as follows - ensure this is syntactically correct before running the model!
#pifl_mod_ND<- glm.nb(estab~ first20.P + (first30.P + first30.T+ precip + temp + ln_btn)*site, data=df)

model{
  
  # In the BUGS/JAGS language we must use an explicit for loop:
  for(i in 1:N){
    
    log(pred.tot.recruits[i]) <- intercept + 
      precip_coefficient*precip[i] + 
      temp_coefficient*temp[i] + 
      first20.P_coefficient*first20.P[i] + 
      first30.P_coefficient*first30.P[i] + 
      first30.T_coefficient*first30.T[i] +
      site_coefficient[site[i]] + 
      ln_btn_coefficient*ln_btn[i] + 
      site_ln_btn_interaction_coefficient[site[i]] * ln_btn_coefficient*ln_btn[i] + 
      site_temp_interaction_coefficient[site[i]] * temp_coefficient*temp[i]  + 
      site_precip_interaction_coefficient[site[i]] * precip_coefficient*precip[i]  + 
      site_first30.P_interaction_coefficient[site[i]] * first30.P_coefficient*first30.P[i]  + 
      site_first30.T_interaction_coefficient[site[i]] * first30.T_coefficient*first30.T[i]   
    
    p.newplts[i] <- r.newplts/(r.newplts+pred.tot.recruits[i])
    
    estab[i] ~  dnegbin(p.newplts[i], r.newplts)
    
    
  }
  
  # These lines give the prior distributions for the parameters to be estimated:
  k ~ dgamma(0.001, 0.001)
  # Note: the prior for the dispersion parameter k is quite important for convergence
  # [A DuMouchel prior may be better than a Gamma prior]
  intercept ~ dnorm(0, 10^-6)
  ln_btn_coefficient ~ dnorm(1, 10^6) # constraint on density == 1
  temp_coefficient ~ dnorm(0, 10^-6)
  precip_coefficient ~ dnorm(0, 10^-6)
  first20.T_coefficient ~ dnorm(0, 10^-6)
  first20.P_coefficient ~ dnorm(0, 10^-6)
  first30.P_coefficient ~ dnorm(0, 10^-6)
  first30.T_coefficient ~ dnorm(0, 10^-6)
  r.newplts ~ dunif(0.001, 100)
  
  # Site fixed effects
  site_coefficient[1] ~ dnorm(0, 10^6) #fixed at 0
  site_coefficient[2] ~ dnorm(0, 10^-6) 
  
  site_ln_btn_interaction_coefficient[1] ~ dnorm(0, 10^6) #fixed at 0
  site_ln_btn_interaction_coefficient[2] ~ dnorm(0, 10^-6)
  
  site_temp_interaction_coefficient[1] ~ dnorm(0, 10^6) #fixed at 0
  site_temp_interaction_coefficient[2] ~ dnorm(0, 10^-6)
  
  site_precip_interaction_coefficient[1] ~ dnorm(0, 10^6) #fixed at 0
  site_precip_interaction_coefficient[2] ~ dnorm(0, 10^-6)
  
  site_first30.P_interaction_coefficient[1] ~ dnorm(0, 10^6) #fixed at 0
  site_first30.P_interaction_coefficient[2] ~ dnorm(0, 10^-6)
  
  site_first30.T_interaction_coefficient[1] ~ dnorm(0, 10^6) #fixed at 0
  site_first30.T_interaction_coefficient[2] ~ dnorm(0, 10^-6)

}  # end of model specification 


# These lines are hooks to be read by runjags (they are ignored by JAGS):
#monitor# k, intercept, ln_btn_coefficient,site_coefficient, precip_coefficient,site_ln_btn_interaction_coefficient,site_precip_interaction_coefficient,site_temp_interaction_coefficient, temp_coefficient, first10.P_coefficient,first10.T_coefficient, site_first30.P_interaction_coefficient,site_first30.T_interaction_coefficient,first20.T_coefficient,first20.P_coefficient, first30.P_coefficient, first30.T_coefficient,r.newplts,deviance, dic
#modules# glm on
#response# estab
#residual# regression_residual
#fitted# regression_fitted


######################################################################################################
######################################################################################################
#### Initial values 
######################################################################################################
######################################################################################################

inits{
  
  "k" <- 0.9926954
  "intercept" <- -1
  "ln_btn_coefficient" <- 1
  "temp_coefficient" <- -1
  "precip_coefficient" <- -.1
  "first20.P_coefficient" <- .1
  "first20.T_coefficient" <- .1
  "first30.P_coefficient" <- -.1
  "first30.T_coefficient" <- -.1
  "site_coef_precision" <- 0.01
  "site_interaction_precision" <- 0.01
  "r.newplts" <- 1
  "site_coefficient[1]" <- 0.001
  "site_coefficient[2]" <- -.01
  "site_interaction_coefficient[1]" <-  0.001
  "site_interaction_coefficient[2]" < - 0.01

  
  
}

inits{
  
  "k" <- 0.9926954
  "intercept" <- -1
  "ln_btn_coefficient" <- 1
  "temp_coefficient" <- -1
  "precip_coefficient" <- -.1
  "first20.P_coefficient" <- -.1
  "first20.T_coefficient" <- -.1
  "first30.P_coefficient" <- .1
  "first30.T_coefficient" <- -.1
  "site_coef_precision" <- 0.001
  "site_interaction_precision" <- 0.001
  "r.newplts" <- 2
  
  "site_coefficient[1]" <- 0.001
  "site_coefficient[2]" <- -0.01

  
  "site_interaction_coefficient[1]" <- 0.001
  "site_interaction_coefficient[2]" <- 0.01

}

######################################################################################################
######################################################################################################
#### Data 
######################################################################################################
######################################################################################################

data{
  "estab" <- c(0, 0, 0, 0, 2, 0, 0, 0, 0, 0, 0, 1, 0, 3, 13, 22, 10, 17, 23, 20, 47, 47, 84, 35, 16, 1, 0, 0, 0, 0, 1, 0, 0, 1, 2, 1, 0, 2, 2, 2, 1, 0, 0, 1, 1, 4, 1, 2, 2, 0, 2, 2, 2, 1, 2, 2, 2, 7, 3, 8, 7, 7, 8, 18, 18, 9, 15)
  "site" <- c(1, 1, 1, 1, 1, 1, 1, 1, 1, 1, 1, 1, 1, 1, 1, 1, 1, 1, 1, 1, 1, 1, 1, 1, 1, 2, 2, 2, 2, 2, 2, 2, 2, 2, 2, 2, 2, 2, 2, 2, 2, 2, 2, 2, 2, 2, 2, 2, 2, 2, 2, 2, 2, 2, 2, 2, 2, 2, 2, 2, 2, 2, 2, 2, 2, 2, 2)
  "ln_btn" <- c(0.0953101798043249, 0.0953101798043249, 0.0953101798043249, 0.0953101798043249, 0.741937344729377, 0.741937344729377, 0.741937344729377, 0.741937344729377, 0.741937344729377, 1.41098697371026, 1.41098697371026, 1.41098697371026, 1.41098697371026, 1.41098697371026, 1.41098697371026, 1.41098697371026, 1.62924053973028, 1.62924053973028, 2.09186406167839, 3.04927304048202, 3.7635229971097, 3.97217692824789, 4.24992279404054, 4.53367418428302, 4.72827238312207, 0.0953101798043249, 0.0953101798043249, 0.0953101798043249, 0.0953101798043249, 0.741937344729377, 0.741937344729377, 0.741937344729377, 0.741937344729377, 0.741937344729377, 1.1314021114911, 1.1314021114911, 1.1314021114911, 1.41098697371026, 1.41098697371026, 1.80828877117927, 1.96009478404727, 1.96009478404727, 2.2082744135228, 2.40694510831829, 2.57261223020711, 2.64617479738412, 2.64617479738412, 2.64617479738412, 2.71469474382088, 2.77881927199042, 3.00071981506503, 3.04927304048202, 3.13983261752775, 3.22286784613774, 3.22286784613774, 3.29953372788566, 3.37073817417745, 3.43720781918519, 3.46885603013597, 3.52929738428947, 3.58629286533884, 3.64021428213266, 3.80888224650863, 3.87328217711172, 4.02713581252865, 4.14472076954717, 4.24992279404054)
  "temp" <- c(-0.121763331, -0.088498957, -0.079551212, -0.259036491, 0.057164544, -0.008505451, -0.105154875, 0.187550535, 0.095775961, -0.217488491, 0.140057332, 0.153152902, -0.016399945, -0.122040681, -0.265157743, -0.32136628, -0.368573541, -0.559895747, -0.184060728, -0.394030189, -0.438706126, 0.344535788, 0.329321443, 0.061734451, 0.260323974, -0.341658104, -0.312302349, -0.150749704, 0.115444031, 0.376487253, 0.34621443, -0.291332261, -0.275228575, -0.506652822, -0.166414211, -0.020109334, -0.225309185, -0.364593071, -0.179221815, -0.350137519, -0.283288788, -0.197339079, -0.121763331, -0.088498957, -0.079551212, -0.259036491, 0.057164544, -0.008505451, -0.105154875, 0.187550535, 0.095775961, -0.217488491, 0.140057332, 0.153152902, -0.016399945, -0.122040681, -0.265157743, -0.32136628, -0.368573541, -0.559895747, -0.184060728, -0.394030189, -0.438706126, 0.344535788, 0.329321443, 0.061734451, 0.260323974)
  "precip" <- c(152.853, 129.149, 123.571, 119.56, 158.702, 154.344, 128.286, 134.977, 123.168, 141.47, 146.719, 154.404, 119.12, 125.644, 121.933, 129.577, 124.356, 123.538, 153.489, 152.121, 157.189, 115.129, 161.21, 119.103, 135.925, 128.912, 123.527, 148.062, 137.469, 106.464, 128.894, 141.718, 159.081, 144.193, 133.682, 127.233, 131.725, 139.931, 141.877, 133.101, 131.365, 134.104, 152.853, 129.149, 123.571, 119.56, 158.702, 154.344, 128.286, 134.977, 123.168, 141.47, 146.719, 154.404, 119.12, 125.644, 121.933, 129.577, 124.356, 123.538, 153.489, 152.121, 157.189, 115.129, 161.21, 119.103, 135.925)
  "first20.P" <- c(129.149, 123.571, 119.56, 158.702, 154.344, 128.286, 134.977, 123.168, 141.47, 146.719, 154.404, 119.12, 125.644, 121.933, 129.577, 124.356, 123.538, 153.489, 152.121, 157.189, 115.129, 161.21, 119.103, 135.925, 142.309, 123.527, 148.062, 150.405, 106.464, 128.894, 141.718, 159.081, 144.193, 119.054, 127.233, 131.725, 139.931, 141.877, 133.101, 131.365, 134.104, 152.853, 129.149, 123.571, 119.56, 158.702, 154.344, 128.286, 134.977, 123.168, 141.47, 146.719, 154.404, 119.12, 125.644, 121.933, 129.577, 124.356, 123.538, 153.489, 152.121, 157.189, 115.129, 161.21, 119.103, 135.925, 142.309)
  "first20.T" <- c(-0.088498957, -0.079551212, -0.259036491, 0.057164544, -0.008505451, -0.105154875, 0.187550535, 0.095775961, -0.217488491, 0.140057332, 0.153152902, -0.016399945, -0.122040681, -0.265157743, -0.32136628, -0.368573541, -0.559895747, -0.184060728, -0.394030189, -0.438706126, 0.344535788, 0.329321443, 0.061734451, 0.260323974, -0.100334623, -0.312302349, -0.150749704, 0.309890457, 0.376487253, 0.34621443, -0.291332261, -0.275228575, -0.506652822, -0.026076615, -0.020109334, -0.225309185, -0.364593071, -0.179221815, -0.350137519, -0.283288788, -0.197339079, -0.121763331, -0.088498957, -0.079551212, -0.259036491, 0.057164544, -0.008505451, -0.105154875, 0.187550535, 0.095775961, -0.217488491, 0.140057332, 0.153152902, -0.016399945, -0.122040681, -0.265157743, -0.32136628, -0.368573541, -0.559895747, -0.184060728, -0.394030189, -0.438706126, 0.344535788, 0.329321443, 0.061734451, 0.260323974, -0.100334623)
  "first30.P" <- c(123.571, 119.56, 158.702, 154.344, 128.286, 134.977, 123.168, 141.47, 146.719, 154.404, 119.12, 125.644, 121.933, 129.577, 124.356, 123.538, 153.489, 152.121, 157.189, 115.129, 161.21, 119.103, 135.925, 142.309, 126.853, 148.062, 150.405, 137.469, 128.894, 141.718, 159.081, 144.193, 119.054, 133.682, 131.725, 139.931, 141.877, 133.101, 131.365, 134.104, 152.853, 129.149, 123.571, 119.56, 158.702, 154.344, 128.286, 134.977, 123.168, 141.47, 146.719, 154.404, 119.12, 125.644, 121.933, 129.577, 124.356, 123.538, 153.489, 152.121, 157.189, 115.129, 161.21, 119.103, 135.925, 142.309, 126.853)
  "first30.T" <- c(-0.079551212, -0.259036491, 0.057164544, -0.008505451, -0.105154875, 0.187550535, 0.095775961, -0.217488491, 0.140057332, 0.153152902, -0.016399945, -0.122040681, -0.265157743, -0.32136628, -0.368573541, -0.559895747, -0.184060728, -0.394030189, -0.438706126, 0.344535788, 0.329321443, 0.061734451, 0.260323974, -0.100334623, 0.496779136, -0.150749704, 0.309890457, 0.115444031, 0.34621443, -0.291332261, -0.275228575, -0.506652822, -0.026076615, -0.166414211, -0.225309185, -0.364593071, -0.179221815, -0.350137519, -0.283288788, -0.197339079, -0.121763331, -0.088498957, -0.079551212, -0.259036491, 0.057164544, -0.008505451, -0.105154875, 0.187550535, 0.095775961, -0.217488491, 0.140057332, 0.153152902, -0.016399945, -0.122040681, -0.265157743, -0.32136628, -0.368573541, -0.559895747, -0.184060728, -0.394030189, -0.438706126, 0.344535788, 0.329321443, 0.061734451, 0.260323974, -0.100334623, 0.496779136)
  "N" <- 67
  
}

######################################################################################################
######################################################################################################
