# Supplementary material for: Density, Climate, and Stochasticity Shape Four Centuries of Population Dynamics for Two Long‐Lived Tree Species
Source: Ecol Evol. 2024 Dec 15;14(12):e70664. doi: 10.1002/ece3.70664 (PMC11646622; doi:10.1002/ece3.70664)
Supplement: Supplementary file 1 — Appendix S1 [file ECE3-14-e70664-s001.zip › Pipo_noDensity_JAGS.R]

######################################################################################################
######################################################################################################
#### JAGS model file written by runjags version 2.2.1-7 on 2023-03-01 11:33:35 
######################################################################################################
######################################################################################################

### Model template as follows - ensure this is syntactically correct before running the model!

model{
  
  # In the BUGS/JAGS language we must use an explicit for loop:
  for(i in 1:N){
    
    log(pred.tot.recruits[i]) <- intercept + ln_btn_coefficient*ln_btn[i] + precip_coefficient*precip[i] +
      #temp_coefficient*temp[i] +
     
      site_coefficient[site[i]] + 
      site_interaction_coefficient[site[i]] * ln_btn_coefficient*ln_btn[i]
      #first20.T_coefficient*first20.T[i]
    # first20.P_coefficient*first20.P[i]  
    #  first30.P_coefficient*first30.P[i] + 
    #    first30.T_coefficient*first30.T[i]
    
    p.newplts[i] <- r.newplts/(r.newplts+pred.tot.recruits[i])
    
    estab[i] ~  dnegbin(p.newplts[i], r.newplts)
    
    
  }
  
  # These lines give the prior distributions for the parameters to be estimated:
  k ~ dgamma(0.001, 0.001)
  # Note: the prior for the dispersion parameter k is quite important for convergence
  # [A DuMouchel prior may be better than a Gamma prior]
  intercept ~ dnorm(0, 10^-6)
  ln_btn_coefficient ~ dnorm(1, 10^6) # constraint on density == 1
  temp_coefficient ~ dnorm(0, 10^-6)
  precip_coefficient ~ dnorm(0, 10^-6)
  first20.T_coefficient ~ dnorm(0, 10^-6)
  first20.P_coefficient ~ dnorm(0, 10^-6)
  first30.P_coefficient ~ dnorm(0, 10^-6)
  first30.T_coefficient ~ dnorm(0, 10^-6)
  r.newplts ~ dunif(0.001, 100)
  
  # Site fixed effects
  site_coefficient[1] ~ dnorm(0, 10^6) #fixed at 0
  site_interaction_coefficient[1] ~ dnorm(0, 10^6) #fixed at 0
  
  for(site.num_iterator in 2:4){
    site_coefficient[site.num_iterator] ~ dnorm(0, 10^-6) 
    site_interaction_coefficient[site.num_iterator] ~ dnorm(0, 10^-6) }
  
}  # end of model specification 


# These lines are hooks to be read by runjags (they are ignored by JAGS):
#monitor# k, intercept, ln_btn_coefficient, site_interaction_coefficient,site_coefficient,precip_coefficient, r.newplts,temp_coefficient, first10.P_coefficient,first10.T_coefficient, first20.T_coefficient,first20.P_coefficient, first30.P_coefficient, first30.T_coefficient,deviance, dic
#modules# glm on
#response# estab
#residual# regression_residual
#fitted# regression_fitted


######################################################################################################
######################################################################################################
#### Initial values 
######################################################################################################
######################################################################################################

inits{
  
  "k" <- 0.9926954
  "intercept" <- -1
  "ln_btn_coefficient" <- 1
  "temp_coefficient" <- -1
  "precip_coefficient" <- -.1
  "first20.P_coefficient" <- .1
  "first20.T_coefficient" <- .1
  "first30.P_coefficient" <- -.1
  "first30.T_coefficient" <- -.1
  "site_coef_precision" <- 0.01
  "site_interaction_precision" <- 0.01
  "r.newplts" <- 1
  "site_coefficient[1]" <- 0.001
  "site_coefficient[2]" <- -.01
  "site_coefficient[3]" <- -.01
  "site_coefficient[4]" <- -.01
  "site_interaction_coefficient[1]" <-  0.001
  "site_interaction_coefficient[2]" < - 0.01
  "site_interaction_coefficient[3]" < - 0.01
  "site_interaction_coefficient[4]" < - 0.01
  
  
}

inits{
  
  "k" <- 0.9926954
  "intercept" <- -1
  "ln_btn_coefficient" <- 1
  "temp_coefficient" <- -1
  "precip_coefficient" <- -.1
  "first20.P_coefficient" <- -.1
  "first20.T_coefficient" <- -.1
  "first30.P_coefficient" <- .1
  "first30.T_coefficient" <- -.1
  "site_coef_precision" <- 0.001
  "site_interaction_precision" <- 0.001
  "r.newplts" <- 2

  "site_coefficient[1]" <- 0.001
  "site_coefficient[2]" <- -0.01
  "site_coefficient[3]" <-  0.01
  "site_coefficient[4]" <- -0.01 
  
  "site_interaction_coefficient[1]" <- 0.001
  "site_interaction_coefficient[2]" <- 0.01
  "site_interaction_coefficient[3]" <- 0.01
  "site_interaction_coefficient[4]" <- 0.01
}


######################################################################################################
######################################################################################################
#### Data 
######################################################################################################
######################################################################################################

data{
  "estab" <- c(1, 0, 0, 0, 1, 0, 1, 1, 1, 1, 3, 4, 2, 3, 4, 6, 4, 6, 6, 4, 10, 3, 5, 11, 20, 22, 7, 0, 0, 0, 0, 1, 1, 1, 1, 1, 0, 1, 4, 3, 4, 3, 4, 8, 0, 5, 2, 2, 5, 7, 6, 9, 12, 8, 6, 11, 3, 1, 5, 7, 10, 2, 0, 1, 3, 1, 4, 4, 7, 5, 9, 8, 5, 7, 4, 8, 3, 6, 12, 17, 32, 36, 34, 27, 31, 45, 39, 41, 47, 38, 53, 47, 54, 44, 42, 28, 15, 21, 19, 15, 0, 0, 0, 0, 0, 0, 0, 0, 0, 1, 6, 4, 8, 3, 3, 3, 0, 3, 5, 3, 2, 2, 3, 4, 2, 3, 6, 2, 1, 2, 1, 1)
  "site" <- c(1, 1, 1, 1, 1, 1, 1, 1, 1, 1, 1, 1, 1, 1, 1, 1, 1, 1, 1, 1, 1, 1, 1, 1, 1, 1, 1, 2, 2, 2, 2, 2, 2, 2, 2, 2, 2, 2, 2, 2, 2, 2, 2, 2, 2, 2, 2, 2, 2, 2, 2, 2, 2, 2, 2, 2, 2, 2, 2, 2, 2, 3, 3, 3, 3, 3, 3, 3, 3, 3, 3, 3, 3, 3, 3, 3, 3, 3, 3, 3, 3, 3, 3, 3, 3, 3, 3, 3, 3, 3, 3, 3, 3, 3, 3, 3, 3, 3, 3, 3, 4, 4, 4, 4, 4, 4, 4, 4, 4, 4, 4, 4, 4, 4, 4, 4, 4, 4, 4, 4, 4, 4, 4, 4, 4, 4, 4, 4, 4, 4, 4, 4)
  "ln_btn" <- c(0.0953101798043249, 0.0953101798043249, 0.0953101798043249, 0.0953101798043249, 0.0953101798043249, 0.741937344729377, 0.741937344729377, 0.741937344729377, 0.741937344729377, 1.1314021114911, 1.1314021114911, 1.41098697371026, 1.62924053973028, 1.80828877117927, 1.96009478404727, 2.31253542384721, 2.64617479738412, 2.77881927199042, 2.94968833505258, 3.13983261752775, 3.37073817417745, 3.49953328238302, 3.66612246699132, 3.80888224650863, 3.89385903480047, 4.07923092441205, 4.12874598893943, 0.0953101798043249, 0.0953101798043249, 0.0953101798043249, 0.0953101798043249, 0.741937344729377, 0.741937344729377, 0.741937344729377, 0.741937344729377, 0.741937344729377, 1.1314021114911, 1.41098697371026, 1.62924053973028, 1.80828877117927, 1.96009478404727, 1.96009478404727, 2.09186406167839, 2.4932054526027, 2.71469474382088, 2.94968833505258, 3.09557760852371, 3.26193531432865, 3.52929738428947, 3.52929738428947, 3.66612246699132, 3.71600812150219, 3.7635229971097, 3.87328217711172, 4.00914971615887, 4.11251186617755, 4.24992279404054, 4.40793801645838, 4.50092016461429, 4.56538931597625, 4.6737629774537, 0.0953101798043249, 0.741937344729377, 1.1314021114911, 1.1314021114911, 1.41098697371026, 1.80828877117927, 1.80828877117927, 1.96009478404727, 2.31253542384721, 2.40694510831829, 2.40694510831829, 2.71469474382088, 3.09557760852371, 3.29953372788566, 3.58629286533884, 3.7864597824528, 3.89385903480047, 4.02713581252865, 4.09600984154116, 4.22097721315547, 4.26408733680919, 4.34510328056928, 4.48975933447676, 4.66438204561994, 4.92797806041525, 5.15962984677414, 5.33801873339959, 5.46001095554602, 5.58387217798364, 5.74011440390359, 5.85821882796062, 5.96896328176147, 6.08244719481985, 6.16562791620047, 6.27117744991009, 6.35628125673834, 6.44587853694801, 6.51337846785939, 6.57381982201289, 0.0953101798043249, 0.0953101798043249, 0.0953101798043249, 0.0953101798043249, 0.0953101798043249, 0.0953101798043249, 0.0953101798043249, 0.0953101798043249, 0.0953101798043249, 0.0953101798043249, 0.0953101798043249, 0.0953101798043249, 0.0953101798043249, 0.0953101798043249, 0.741937344729377, 2.09186406167839, 2.4932054526027, 3.00071981506503, 3.13983261752775, 3.26193531432865, 3.37073817417745, 3.37073817417745, 3.46885603013597, 3.61361696961339, 3.69137633431252, 3.74004774068834, 3.7864597824528, 3.85227300102237, 3.93378449720966, 3.97217692824789, 4.02713581252865, 4.12874598893943)
  "temp" <- c(-0.283288788, -0.197339079, -0.121763331, -0.088498957, -0.079551212, -0.259036491, 0.057164544, -0.008505451, -0.105154875, 0.187550535, 0.095775961, -0.217488491, 0.140057332, 0.153152902, -0.016399945, -0.122040681, -0.265157743, -0.32136628, -0.368573541, -0.559895747, -0.184060728, -0.394030189, -0.438706126, 0.344535788, 0.329321443, 0.061734451, 0.260323974, -0.166414211, -0.166414211, -0.020109334, -0.225309185, -0.364593071, -0.179221815, -0.350137519, -0.283288788, -0.197339079, -0.121763331, -0.088498957, -0.079551212, -0.259036491, 0.057164544, -0.008505451, -0.105154875, 0.187550535, 0.095775961, -0.217488491, 0.140057332, 0.153152902, -0.016399945, -0.122040681, -0.265157743, -0.32136628, -0.368573541, -0.559895747, -0.184060728, -0.394030189, -0.438706126, 0.344535788, 0.329321443, 0.061734451, 0.260323974, 0.376487253, 0.34621443, -0.291332261, -0.275228575, -0.506652822, -0.166414211, -0.166414211, -0.020109334, -0.225309185, -0.364593071, -0.179221815, -0.350137519, -0.283288788, -0.197339079, -0.121763331, -0.088498957, -0.079551212, -0.259036491, 0.057164544, -0.008505451, -0.105154875, 0.187550535, 0.095775961, -0.217488491, 0.140057332, 0.153152902, -0.016399945, -0.122040681, -0.265157743, -0.32136628, -0.368573541, -0.559895747, -0.184060728, -0.394030189, -0.438706126, 0.344535788, 0.329321443, 0.061734451, 0.260323974, -0.020109334, -0.225309185, -0.364593071, -0.179221815, -0.350137519, -0.283288788, -0.197339079, -0.121763331, -0.088498957, -0.079551212, -0.259036491, 0.057164544, -0.008505451, -0.105154875, 0.187550535, 0.095775961, -0.217488491, 0.140057332, 0.153152902, -0.016399945, -0.122040681, -0.265157743, -0.32136628, -0.368573541, -0.559895747, -0.184060728, -0.394030189, -0.438706126, 0.344535788, 0.329321443, 0.061734451, 0.260323974)
  "precip" <- c(131.365, 134.104, 152.853, 129.149, 123.571, 119.56, 158.702, 154.344, 128.286, 134.977, 123.168, 141.47, 146.719, 154.404, 119.12, 125.644, 121.933, 129.577, 124.356, 123.538, 153.489, 152.121, 157.189, 115.129, 161.21, 119.103, 135.925, 133.682, 133.682, 127.233, 131.725, 139.931, 141.877, 133.101, 131.365, 134.104, 152.853, 129.149, 123.571, 119.56, 158.702, 154.344, 128.286, 134.977, 123.168, 141.47, 146.719, 154.404, 119.12, 125.644, 121.933, 129.577, 124.356, 123.538, 153.489, 152.121, 157.189, 115.129, 161.21, 119.103, 135.925, 106.464, 128.894, 141.718, 159.081, 144.193, 133.682, 133.682, 127.233, 131.725, 139.931, 141.877, 133.101, 131.365, 134.104, 152.853, 129.149, 123.571, 119.56, 158.702, 154.344, 128.286, 134.977, 123.168, 141.47, 146.719, 154.404, 119.12, 125.644, 121.933, 129.577, 124.356, 123.538, 153.489, 152.121, 157.189, 115.129, 161.21, 119.103, 135.925, 127.233, 131.725, 139.931, 141.877, 133.101, 131.365, 134.104, 152.853, 129.149, 123.571, 119.56, 158.702, 154.344, 128.286, 134.977, 123.168, 141.47, 146.719, 154.404, 119.12, 125.644, 121.933, 129.577, 124.356, 123.538, 153.489, 152.121, 157.189, 115.129, 161.21, 119.103, 135.925)
  "first20.P" <- c(134.104, 152.853, 129.149, 123.571, 119.56, 158.702, 154.344, 128.286, 134.977, 123.168, 141.47, 146.719, 154.404, 119.12, 125.644, 121.933, 129.577, 124.356, 123.538, 153.489, 152.121, 157.189, 115.129, 161.21, 119.103, 135.925, 142.309, 127.233, 127.233, 131.725, 139.931, 141.877, 133.101, 131.365, 134.104, 152.853, 129.149, 123.571, 119.56, 158.702, 154.344, 128.286, 134.977, 123.168, 141.47, 146.719, 154.404, 119.12, 125.644, 121.933, 129.577, 124.356, 123.538, 153.489, 152.121, 157.189, 115.129, 161.21, 119.103, 135.925, 142.309, 128.894, 141.718, 159.081, 144.193, 119.054, 127.233, 127.233, 131.725, 139.931, 141.877, 133.101, 131.365, 134.104, 152.853, 129.149, 123.571, 119.56, 158.702, 154.344, 128.286, 134.977, 123.168, 141.47, 146.719, 154.404, 119.12, 125.644, 121.933, 129.577, 124.356, 123.538, 153.489, 152.121, 157.189, 115.129, 161.21, 119.103, 135.925, 142.309, 131.725, 139.931, 141.877, 133.101, 131.365, 134.104, 152.853, 129.149, 123.571, 119.56, 158.702, 154.344, 128.286, 134.977, 123.168, 141.47, 146.719, 154.404, 119.12, 125.644, 121.933, 129.577, 124.356, 123.538, 153.489, 152.121, 157.189, 115.129, 161.21, 119.103, 135.925, 142.309)
  "first20.T" <- c(-0.197339079, -0.121763331, -0.088498957, -0.079551212, -0.259036491, 0.057164544, -0.008505451, -0.105154875, 0.187550535, 0.095775961, -0.217488491, 0.140057332, 0.153152902, -0.016399945, -0.122040681, -0.265157743, -0.32136628, -0.368573541, -0.559895747, -0.184060728, -0.394030189, -0.438706126, 0.344535788, 0.329321443, 0.061734451, 0.260323974, -0.100334623, -0.020109334, -0.020109334, -0.225309185, -0.364593071, -0.179221815, -0.350137519, -0.283288788, -0.197339079, -0.121763331, -0.088498957, -0.079551212, -0.259036491, 0.057164544, -0.008505451, -0.105154875, 0.187550535, 0.095775961, -0.217488491, 0.140057332, 0.153152902, -0.016399945, -0.122040681, -0.265157743, -0.32136628, -0.368573541, -0.559895747, -0.184060728, -0.394030189, -0.438706126, 0.344535788, 0.329321443, 0.061734451, 0.260323974, -0.100334623, 0.34621443, -0.291332261, -0.275228575, -0.506652822, -0.026076615, -0.020109334, -0.020109334, -0.225309185, -0.364593071, -0.179221815, -0.350137519, -0.283288788, -0.197339079, -0.121763331, -0.088498957, -0.079551212, -0.259036491, 0.057164544, -0.008505451, -0.105154875, 0.187550535, 0.095775961, -0.217488491, 0.140057332, 0.153152902, -0.016399945, -0.122040681, -0.265157743, -0.32136628, -0.368573541, -0.559895747, -0.184060728, -0.394030189, -0.438706126, 0.344535788, 0.329321443, 0.061734451, 0.260323974, -0.100334623, -0.225309185, -0.364593071, -0.179221815, -0.350137519, -0.283288788, -0.197339079, -0.121763331, -0.088498957, -0.079551212, -0.259036491, 0.057164544, -0.008505451, -0.105154875, 0.187550535, 0.095775961, -0.217488491, 0.140057332, 0.153152902, -0.016399945, -0.122040681, -0.265157743, -0.32136628, -0.368573541, -0.559895747, -0.184060728, -0.394030189, -0.438706126, 0.344535788, 0.329321443, 0.061734451, 0.260323974, -0.100334623)
  "first30.P" <- c(152.853, 129.149, 123.571, 119.56, 158.702, 154.344, 128.286, 134.977, 123.168, 141.47, 146.719, 154.404, 119.12, 125.644, 121.933, 129.577, 124.356, 123.538, 153.489, 152.121, 157.189, 115.129, 161.21, 119.103, 135.925, 142.309, 126.853, 131.725, 131.725, 139.931, 141.877, 133.101, 131.365, 134.104, 152.853, 129.149, 123.571, 119.56, 158.702, 154.344, 128.286, 134.977, 123.168, 141.47, 146.719, 154.404, 119.12, 125.644, 121.933, 129.577, 124.356, 123.538, 153.489, 152.121, 157.189, 115.129, 161.21, 119.103, 135.925, 142.309, 126.853, 141.718, 159.081, 144.193, 119.054, 133.682, 131.725, 131.725, 139.931, 141.877, 133.101, 131.365, 134.104, 152.853, 129.149, 123.571, 119.56, 158.702, 154.344, 128.286, 134.977, 123.168, 141.47, 146.719, 154.404, 119.12, 125.644, 121.933, 129.577, 124.356, 123.538, 153.489, 152.121, 157.189, 115.129, 161.21, 119.103, 135.925, 142.309, 126.853, 139.931, 141.877, 133.101, 131.365, 134.104, 152.853, 129.149, 123.571, 119.56, 158.702, 154.344, 128.286, 134.977, 123.168, 141.47, 146.719, 154.404, 119.12, 125.644, 121.933, 129.577, 124.356, 123.538, 153.489, 152.121, 157.189, 115.129, 161.21, 119.103, 135.925, 142.309, 126.853)
  "first30.T" <- c(-0.121763331, -0.088498957, -0.079551212, -0.259036491, 0.057164544, -0.008505451, -0.105154875, 0.187550535, 0.095775961, -0.217488491, 0.140057332, 0.153152902, -0.016399945, -0.122040681, -0.265157743, -0.32136628, -0.368573541, -0.559895747, -0.184060728, -0.394030189, -0.438706126, 0.344535788, 0.329321443, 0.061734451, 0.260323974, -0.100334623, 0.496779136, -0.225309185, -0.225309185, -0.364593071, -0.179221815, -0.350137519, -0.283288788, -0.197339079, -0.121763331, -0.088498957, -0.079551212, -0.259036491, 0.057164544, -0.008505451, -0.105154875, 0.187550535, 0.095775961, -0.217488491, 0.140057332, 0.153152902, -0.016399945, -0.122040681, -0.265157743, -0.32136628, -0.368573541, -0.559895747, -0.184060728, -0.394030189, -0.438706126, 0.344535788, 0.329321443, 0.061734451, 0.260323974, -0.100334623, 0.496779136, -0.291332261, -0.275228575, -0.506652822, -0.026076615, -0.166414211, -0.225309185, -0.225309185, -0.364593071, -0.179221815, -0.350137519, -0.283288788, -0.197339079, -0.121763331, -0.088498957, -0.079551212, -0.259036491, 0.057164544, -0.008505451, -0.105154875, 0.187550535, 0.095775961, -0.217488491, 0.140057332, 0.153152902, -0.016399945, -0.122040681, -0.265157743, -0.32136628, -0.368573541, -0.559895747, -0.184060728, -0.394030189, -0.438706126, 0.344535788, 0.329321443, 0.061734451, 0.260323974, -0.100334623, 0.496779136, -0.364593071, -0.179221815, -0.350137519, -0.283288788, -0.197339079, -0.121763331, -0.088498957, -0.079551212, -0.259036491, 0.057164544, -0.008505451, -0.105154875, 0.187550535, 0.095775961, -0.217488491, 0.140057332, 0.153152902, -0.016399945, -0.122040681, -0.265157743, -0.32136628, -0.368573541, -0.559895747, -0.184060728, -0.394030189, -0.438706126, 0.344535788, 0.329321443, 0.061734451, 0.260323974, -0.100334623, 0.496779136)
  "N" <- 132
}

######################################################################################################
######################################################################################################
