# Supplementary material for: Density, Climate, and Stochasticity Shape Four Centuries of Population Dynamics for Two Long‐Lived Tree Species
Source: Ecol Evol. 2024 Dec 15;14(12):e70664. doi: 10.1002/ece3.70664 (PMC11646622; doi:10.1002/ece3.70664)
Supplement: Supplementary file 1 — Appendix S1 [file ECE3-14-e70664-s001.zip › pipo_simulation_input.csv]

decade	site	spp	estab	precip	temp	first20.P	first30.P	first20.T	first30.T	bigtreesnow_sharedsite	bigtreesnow	effA	time	ln_btn	ln_ea
1650	ANCHOR	PIPO	1	127.233	-0.020109334	131.725	139.931	-0.225309185	-0.364593071	0	0	0	0	-2.3025851	-2.3025851
1660	ANCHOR	PIPO	0	131.725	-0.225309185	139.931	141.877	-0.364593071	-0.179221815	0	0	0	10	-2.3025851	-2.3025851
1670	ANCHOR	PIPO	0	139.931	-0.364593071	141.877	133.101	-0.179221815	-0.350137519	0	0	0	20	-2.3025851	-2.3025851
1680	ANCHOR	PIPO	0	141.877	-0.179221815	133.101	131.365	-0.350137519	-0.283288788	0	0	0	30	-2.3025851	-2.3025851
1690	ANCHOR	PIPO	0	133.101	-0.350137519	131.365	134.104	-0.283288788	-0.197339079	0	0	0	40	-2.3025851	-2.3025851
1700	ANCHOR	PIPO	1	131.365	-0.283288788	134.104	152.853	-0.197339079	-0.121763331	1	1	0.006006446	50	0.09531018	-2.244255382
1710	ANCHOR	PIPO	0	134.104	-0.197339079	152.853	129.149	-0.121763331	-0.088498957	1	1	0.006006446	60	0.09531018	-2.244255382
1720	ANCHOR	PIPO	0	152.853	-0.121763331	129.149	123.571	-0.088498957	-0.079551212	2	1	0.006006446	70	0.09531018	-2.244255382
1730	ANCHOR	PIPO	0	129.149	-0.088498957	123.571	119.56	-0.079551212	-0.259036491	2	1	0.006006446	80	0.09531018	-2.244255382
1740	ANCHOR	PIPO	1	123.571	-0.079551212	119.56	158.702	-0.259036491	0.057164544	2	1	0.006006446	90	0.09531018	-2.244255382
1750	ANCHOR	PIPO	0	119.56	-0.259036491	158.702	154.344	0.057164544	-0.008505451	3	2	0.01072397	100	0.741937347	-2.200714938
1760	ANCHOR	PIPO	1	158.702	0.057164544	154.344	128.286	-0.008505451	-0.105154875	4	2	0.01072397	110	0.741937347	-2.200714938
1770	ANCHOR	PIPO	1	154.344	-0.008505451	128.286	134.977	-0.105154875	0.187550535	4	2	0.01072397	120	0.741937347	-2.200714938
1780	ANCHOR	PIPO	1	128.286	-0.105154875	134.977	123.168	0.187550535	0.095775961	4	2	0.01072397	130	0.741937347	-2.200714938
1790	ANCHOR	PIPO	1	134.977	0.187550535	123.168	141.47	0.095775961	-0.217488491	5	3	0.011197044	140	1.131402115	-2.196451487
1800	ANCHOR	PIPO	3	123.168	0.095775961	141.47	146.719	-0.217488491	0.140057332	5	3	0.011197044	150	1.131402115	-2.196451487
1810	ANCHOR	PIPO	4	141.47	-0.217488491	146.719	154.404	0.140057332	0.153152902	8	4	0.011425908	160	1.410986978	-2.194395418
1820	ANCHOR	PIPO	2	146.719	0.140057332	154.404	119.12	0.153152902	-0.016399945	9	5	0.011774102	170	1.629240545	-2.191275398
1830	ANCHOR	PIPO	3	154.404	0.153152902	119.12	125.644	-0.016399945	-0.122040681	10	6	0.012405226	180	1.808288777	-2.185644855
1840	ANCHOR	PIPO	4	119.12	-0.016399945	125.644	121.933	-0.122040681	-0.265157743	11	7	0.013030969	190	1.96009479	-2.180093443
1850	ANCHOR	PIPO	6	125.644	-0.122040681	121.933	129.577	-0.265157743	-0.32136628	14	10	0.014741215	200	2.312535431	-2.165075997
1860	ANCHOR	PIPO	4	121.933	-0.265157743	129.577	124.356	-0.32136628	-0.368573541	18	14	0.019085742	210	2.646174806	-2.127911531
1870	ANCHOR	PIPO	6	129.577	-0.32136628	124.356	123.538	-0.368573541	-0.559895747	20	16	0.019069921	220	2.778819281	-2.128044394
1880	ANCHOR	PIPO	6	124.356	-0.368573541	123.538	153.489	-0.559895747	-0.184060728	24	19	0.020242713	230	2.949688344	-2.118242977
1890	ANCHOR	PIPO	4	123.538	-0.559895747	153.489	152.121	-0.184060728	-0.394030189	28	23	0.020887275	240	3.139832627	-2.112896786
1900	ANCHOR	PIPO	10	153.489	-0.184060728	152.121	157.189	-0.394030189	-0.438706126	37	29	0.022830977	250	3.370738185	-2.096946046
1910	ANCHOR	PIPO	3	152.121	-0.394030189	157.189	115.129	-0.438706126	0.344535788	54	33	0.029191649	260	3.499533293	-2.046458332
1920	ANCHOR	PIPO	5	157.189	-0.438706126	115.129	161.21	0.344535788	0.329321443	82	39	0.029589899	270	3.666122478	-2.043380444
1930	ANCHOR	PIPO	11	115.129	0.344535788	161.21	119.103	0.329321443	0.061734451	98	45	0.031981615	280	3.808882258	-2.025092653
1940	ANCHOR	PIPO	20	161.21	0.329321443	119.103	135.925	0.061734451	0.260323974	119	49	0.03788656	290	3.893859047	-1.981323967
1950	ANCHOR	PIPO	22	119.103	0.061734451	135.925	142.309	0.260323974	-0.100334623	152	59	0.055502911	300	4.079230937	-1.861090833
1960	ANCHOR	PIPO	7	135.925	0.260323974	142.309	126.853	-0.100334623	0.496779136	175	62	0.058998823	310	4.128746002	-1.838858485
1970	ANCHOR	PIPO	1	142.309	-0.100334623	126.853	154.609	0.496779136	NA	227	67	0.059610812	320	4.206184057	-1.835016858
1980	ANCHOR	PIPO	0	126.853	0.496779136	154.609	112.135	NA	NA	285	78	0.060222801	330	4.35799007	-1.831189932
1990	ANCHOR	PIPO	0	154.609	NA	112.135	137.98	NA	NA	389	98	0.06083479	340	4.585987381	-1.827377596
2000	ANCHOR	PIPO	0	112.135	NA	137.98	NA	NA	NA	446	120	0.061446779	350	4.788324744	-1.823579738
2010	ANCHOR	PIPO	5	137.98	NA	NA	NA	NA	NA	469	127	0.062058768	360	4.844974193	-1.81979625
1590	CASTLEGARDEN	PIPO	1	128.894	0.34621443	141.718	159.081	-0.291332261	-0.275228575	2	0	0	0	-2.3025851	-2.3025851
1600	CASTLEGARDEN	PIPO	0	141.718	-0.291332261	159.081	144.193	-0.275228575	-0.506652822	2	0	0	10	-2.3025851	-2.3025851
1610	CASTLEGARDEN	PIPO	0	159.081	-0.275228575	144.193	119.054	-0.506652822	-0.026076615	2	0	0	20	-2.3025851	-2.3025851
1620	CASTLEGARDEN	PIPO	1	144.193	-0.506652822	119.054	133.682	-0.026076615	-0.166414211	2	0	0	30	-2.3025851	-2.3025851
1630	CASTLEGARDEN	PIPO	0	133.682	-0.166414211	127.233	131.725	-0.020109334	-0.225309185	4	1	0	40	0.09531018	-2.3025851
1640	CASTLEGARDEN	PIPO	0	133.682	-0.166414211	127.233	131.725	-0.020109334	-0.225309185	4	1	0.003277653	50	0.09531018	-2.270334264
1650	CASTLEGARDEN	PIPO	0	127.233	-0.020109334	131.725	139.931	-0.225309185	-0.364593071	4	1	0.0032777	60	0.09531018	-2.270333809
1660	CASTLEGARDEN	PIPO	0	131.725	-0.225309185	139.931	141.877	-0.364593071	-0.179221815	4	1	0.0032777	70	0.09531018	-2.270333809
1670	CASTLEGARDEN	PIPO	1	139.931	-0.364593071	141.877	133.101	-0.179221815	-0.350137519	6	2	0.006555307	80	0.741937347	-2.239091121
1680	CASTLEGARDEN	PIPO	1	141.877	-0.179221815	133.101	131.365	-0.350137519	-0.283288788	6	2	0.006555307	90	0.741937347	-2.239091121
1690	CASTLEGARDEN	PIPO	1	133.101	-0.350137519	131.365	134.104	-0.283288788	-0.197339079	8	2	0.006555307	100	0.741937347	-2.239091121
1700	CASTLEGARDEN	PIPO	1	131.365	-0.283288788	134.104	152.853	-0.197339079	-0.121763331	9	2	0.012194458	110	0.741937347	-2.187521688
1710	CASTLEGARDEN	PIPO	1	134.104	-0.197339079	152.853	129.149	-0.121763331	-0.088498957	9	2	0.012210127	120	0.741937347	-2.187382038
1720	CASTLEGARDEN	PIPO	0	152.853	-0.121763331	129.149	123.571	-0.088498957	-0.079551212	12	3	0.012210127	130	1.131402115	-2.187382038
1730	CASTLEGARDEN	PIPO	1	129.149	-0.088498957	123.571	119.56	-0.079551212	-0.259036491	15	4	0.012210127	140	1.410986978	-2.187382038
1740	CASTLEGARDEN	PIPO	4	123.571	-0.079551212	119.56	158.702	-0.259036491	0.057164544	18	5	0.012503489	150	1.629240545	-2.184771051
1750	CASTLEGARDEN	PIPO	3	119.56	-0.259036491	158.702	154.344	0.057164544	-0.008505451	20	6	0.012503489	160	1.808288777	-2.184771051
1760	CASTLEGARDEN	PIPO	4	158.702	0.057164544	154.344	128.286	-0.008505451	-0.105154875	21	7	0.013598836	170	1.96009479	-2.175082026
1770	CASTLEGARDEN	PIPO	3	154.344	-0.008505451	128.286	134.977	-0.105154875	0.187550535	21	7	0.013598836	180	1.96009479	-2.175082026
1780	CASTLEGARDEN	PIPO	4	128.286	-0.105154875	134.977	123.168	0.187550535	0.095775961	23	8	0.017521986	190	2.091864068	-2.141129855
1790	CASTLEGARDEN	PIPO	8	134.977	0.187550535	123.168	141.47	0.095775961	-0.217488491	28	12	0.017521986	200	2.49320546	-2.141129855
1800	CASTLEGARDEN	PIPO	0	123.168	0.095775961	141.47	146.719	-0.217488491	0.140057332	35	15	0.018894451	210	2.714694752	-2.129519152
1810	CASTLEGARDEN	PIPO	5	141.47	-0.217488491	146.719	154.404	0.140057332	0.153152902	40	19	0.020421148	220	2.949688344	-2.11676012
1820	CASTLEGARDEN	PIPO	2	146.719	0.140057332	154.404	119.12	0.153152902	-0.016399945	45	22	0.021672905	230	3.095577618	-2.106418948
1830	CASTLEGARDEN	PIPO	2	154.404	0.153152902	119.12	125.644	-0.016399945	-0.122040681	51	26	0.02259564	240	3.261935324	-2.098863825
1840	CASTLEGARDEN	PIPO	5	119.12	-0.016399945	125.644	121.933	-0.122040681	-0.265157743	59	34	0.02259564	250	3.529297395	-2.098863825
1850	CASTLEGARDEN	PIPO	7	125.644	-0.122040681	121.933	129.577	-0.265157743	-0.32136628	61	34	0.02259564	260	3.529297395	-2.098863825
1860	CASTLEGARDEN	PIPO	6	121.933	-0.265157743	129.577	124.356	-0.32136628	-0.368573541	68	39	0.024121963	270	3.666122478	-2.086490631
1870	CASTLEGARDEN	PIPO	9	129.577	-0.32136628	124.356	123.538	-0.368573541	-0.559895747	72	41	0.026410079	280	3.716008133	-2.068224068
1880	CASTLEGARDEN	PIPO	12	124.356	-0.368573541	123.538	153.489	-0.559895747	-0.184060728	75	43	0.027301024	290	3.763523009	-2.061200736
1890	CASTLEGARDEN	PIPO	8	123.538	-0.559895747	153.489	152.121	-0.184060728	-0.394030189	82	48	0.028803978	300	3.873282189	-2.049463587
1900	CASTLEGARDEN	PIPO	6	153.489	-0.184060728	152.121	157.189	-0.394030189	-0.438706126	91	55	0.028803978	310	4.009149729	-2.049463587
1910	CASTLEGARDEN	PIPO	11	152.121	-0.394030189	157.189	115.129	-0.438706126	0.344535788	99	61	0.032834568	320	4.112511879	-2.018650781
1920	CASTLEGARDEN	PIPO	3	157.189	-0.438706126	115.129	161.21	0.344535788	0.329321443	115	70	0.042163952	330	4.249922807	-1.950774302
1930	CASTLEGARDEN	PIPO	1	115.129	0.344535788	161.21	119.103	0.329321443	0.061734451	130	82	0.042163952	340	4.40793803	-1.950774302
1940	CASTLEGARDEN	PIPO	5	161.21	0.329321443	119.103	135.925	0.061734451	0.260323974	146	90	0.042163952	350	4.500920179	-1.950774302
1950	CASTLEGARDEN	PIPO	7	119.103	0.061734451	135.925	142.309	0.260323974	-0.100334623	159	96	0.045962945	360	4.56538933	-1.924402497
1960	CASTLEGARDEN	PIPO	10	135.925	0.260323974	142.309	126.853	-0.100334623	0.496779136	177	107	0.049020193	370	4.673762992	-1.903673465
1970	CASTLEGARDEN	PIPO	6	142.309	-0.100334623	126.853	154.609	0.496779136	NA	188	110	0.049020193	380	4.701389058	-1.903673465
1980	CASTLEGARDEN	PIPO	6	126.853	0.496779136	154.609	112.135	NA	NA	207	111	0.04954086	390	4.710430711	-1.900185618
1990	CASTLEGARDEN	PIPO	12	154.609	NA	112.135	137.98	NA	NA	230	116	0.049714416	400	4.754451903	-1.899025699
2000	CASTLEGARDEN	PIPO	6	112.135	NA	137.98	NA	NA	NA	246	123	0.049974749	410	4.812997048	-1.897288345
2010	CASTLEGARDEN	PIPO	42	137.98	NA	NA	NA	NA	NA	271	133	0.050235083	420	4.891100741	-1.895553998
1530	COTTON	PIPO	1	128.912	-0.341658104	123.527	148.062	-0.312302349	-0.150749704	0	0	0	0	-2.3025851	-2.3025851
1540	COTTON	PIPO	1	123.527	-0.312302349	148.062	150.405	-0.150749704	0.309890457	0	0	0	10	-2.3025851	-2.3025851
1550	COTTON	PIPO	1	148.062	-0.150749704	150.405	137.469	0.309890457	0.115444031	0	0	0	20	-2.3025851	-2.3025851
1570	COTTON	PIPO	1	137.469	0.115444031	106.464	128.894	0.376487253	0.34621443	0	0	0	40	-2.3025851	-2.3025851
1580	COTTON	PIPO	2	106.464	0.376487253	128.894	141.718	0.34621443	-0.291332261	1	1	0	50	0.09531018	-2.3025851
1590	COTTON	PIPO	0	128.894	0.34621443	141.718	159.081	-0.291332261	-0.275228575	2	2	0.001522733	60	0.741937347	-2.287472542
1600	COTTON	PIPO	1	141.718	-0.291332261	159.081	144.193	-0.275228575	-0.506652822	3	3	0.002191945	70	1.131402115	-2.280902427
1610	COTTON	PIPO	3	159.081	-0.275228575	144.193	119.054	-0.506652822	-0.026076615	3	3	0.002861156	80	1.131402115	-2.274375207
1620	COTTON	PIPO	1	144.193	-0.506652822	119.054	133.682	-0.026076615	-0.166414211	4	4	0.002861156	90	1.410986978	-2.274375207
1630	COTTON	PIPO	4	133.682	-0.166414211	127.233	131.725	-0.020109334	-0.225309185	6	6	0.0040178	100	1.808288777	-2.263193248
1640	COTTON	PIPO	4	133.682	-0.166414211	127.233	131.725	-0.020109334	-0.225309185	6	6	0.004301105	110	1.808288777	-2.26047333
1650	COTTON	PIPO	7	127.233	-0.020109334	131.725	139.931	-0.225309185	-0.364593071	7	7	0.004301105	120	1.96009479	-2.26047333
1660	COTTON	PIPO	5	131.725	-0.225309185	139.931	141.877	-0.364593071	-0.179221815	10	10	0.004432206	130	2.312535431	-2.259217172
1670	COTTON	PIPO	9	139.931	-0.364593071	141.877	133.101	-0.179221815	-0.350137519	11	11	0.00690874	140	2.406945116	-2.235779713
1680	COTTON	PIPO	8	141.877	-0.179221815	133.101	131.365	-0.350137519	-0.283288788	11	11	0.007660668	150	2.406945116	-2.228770968
1690	COTTON	PIPO	5	133.101	-0.350137519	131.365	134.104	-0.283288788	-0.197339079	15	15	0.007660668	160	2.714694752	-2.228770968
1700	COTTON	PIPO	7	131.365	-0.283288788	134.104	152.853	-0.197339079	-0.121763331	22	22	0.009723249	170	3.095577618	-2.209794008
1710	COTTON	PIPO	4	134.104	-0.197339079	152.853	129.149	-0.121763331	-0.088498957	27	27	0.013596564	180	3.299533738	-2.175102026
1720	COTTON	PIPO	8	152.853	-0.121763331	129.149	123.571	-0.088498957	-0.079551212	36	36	0.015357358	190	3.586292876	-2.159720515
1730	COTTON	PIPO	3	129.149	-0.088498957	123.571	119.56	-0.079551212	-0.259036491	44	44	0.018360896	200	3.786459794	-2.134016888
1740	COTTON	PIPO	6	123.571	-0.079551212	119.56	158.702	-0.259036491	0.057164544	49	49	0.023139933	210	3.893859047	-2.09443391
1750	COTTON	PIPO	12	119.56	-0.259036491	158.702	154.344	0.057164544	-0.008505451	56	56	0.025557576	220	4.027135825	-2.074990859
1760	COTTON	PIPO	17	158.702	0.057164544	154.344	128.286	-0.008505451	-0.105154875	60	60	0.027205573	230	4.096009854	-2.061950823
1770	COTTON	PIPO	32	154.344	-0.008505451	128.286	134.977	-0.105154875	0.187550535	68	68	0.027456711	240	4.220977226	-2.0599785
1780	COTTON	PIPO	36	128.286	-0.105154875	134.977	123.168	0.187550535	0.095775961	71	71	0.028499136	250	4.26408735	-2.051833105
1790	COTTON	PIPO	34	134.977	0.187550535	123.168	141.47	0.095775961	-0.217488491	77	77	0.030236889	260	4.345103294	-2.03840027
1800	COTTON	PIPO	27	123.168	0.095775961	141.47	146.719	-0.217488491	0.140057332	89	89	0.030534752	270	4.489759348	-2.036115795
1810	COTTON	PIPO	31	141.47	-0.217488491	146.719	154.404	0.140057332	0.153152902	106	106	0.031741334	280	4.66438206	-2.026914876
1820	COTTON	PIPO	45	146.719	0.140057332	154.404	119.12	0.153152902	-0.016399945	138	138	0.035441638	290	4.927978076	-1.999214454
1830	COTTON	PIPO	39	154.404	0.153152902	119.12	125.644	-0.016399945	-0.122040681	174	174	0.039658954	300	5.159629863	-1.968551877
1840	COTTON	PIPO	41	119.12	-0.016399945	125.644	121.933	-0.122040681	-0.265157743	208	208	0.042722249	310	5.33801875	-1.946854858
1850	COTTON	PIPO	47	125.644	-0.122040681	121.933	129.577	-0.265157743	-0.32136628	235	235	0.045781615	320	5.460010973	-1.925645571
1860	COTTON	PIPO	38	121.933	-0.265157743	129.577	124.356	-0.32136628	-0.368573541	266	266	0.046457866	330	5.583872195	-1.921017502
1870	COTTON	PIPO	53	129.577	-0.32136628	124.356	123.538	-0.368573541	-0.559895747	311	311	0.050110757	340	5.740114422	-1.896381883
1880	COTTON	PIPO	47	124.356	-0.368573541	123.538	153.489	-0.559895747	-0.184060728	350	350	0.053046645	350	5.858218846	-1.877012541
1890	COTTON	PIPO	54	123.538	-0.559895747	153.489	152.121	-0.184060728	-0.394030189	391	391	0.055781001	360	5.9689633	-1.859304104
1900	COTTON	PIPO	44	153.489	-0.184060728	152.121	157.189	-0.394030189	-0.438706126	438	438	0.058278999	370	6.082447214	-1.843395992
1910	COTTON	PIPO	42	152.121	-0.394030189	157.189	115.129	-0.438706126	0.344535788	476	476	0.062013348	380	6.165627935	-1.820076558
1920	COTTON	PIPO	28	157.189	-0.438706126	115.129	161.21	0.344535788	0.329321443	529	529	0.064048019	390	6.271177469	-1.807596101
1930	COTTON	PIPO	15	115.129	0.344535788	161.21	119.103	0.329321443	0.061734451	576	576	0.068264831	400	6.356281277	-1.782216171
1940	COTTON	PIPO	21	161.21	0.329321443	119.103	135.925	0.061734451	0.260323974	630	630	0.071040566	410	6.445878557	-1.765854528
1950	COTTON	PIPO	19	119.103	0.061734451	135.925	142.309	0.260323974	-0.100334623	674	674	0.074152954	420	6.513378488	-1.747821325
1960	COTTON	PIPO	15	135.925	0.260323974	142.309	126.853	-0.100334623	0.496779136	716	716	0.076060444	430	6.573819842	-1.736927916
1970	COTTON	PIPO	10	142.309	-0.100334623	126.853	154.609	0.496779136	NA	744	744	0.079532948	440	6.612175455	-1.717396539
1980	COTTON	PIPO	3	126.853	0.496779136	154.609	112.135	NA	NA	759	759	0.083251054	450	6.632133542	-1.696898192
1990	COTTON	PIPO	7	154.609	NA	112.135	137.98	NA	NA	780	780	0.084917066	460	6.659422137	-1.687847852
2000	COTTON	PIPO	1	112.135	NA	137.98	NA	NA	NA	799	799	0.086583078	470	6.683486115	-1.678878686
2010	COTTON	PIPO	0	137.98	NA	NA	NA	NA	NA	814	814	0.08824909	480	6.702083229	-1.669989252
1600	GRASS	PIPO	1	141.718	-0.291332261	159.081	144.193	-0.275228575	-0.506652822	0	0	0	0	-2.3025851	-2.3025851
1610	GRASS	PIPO	0	159.081	-0.275228575	144.193	119.054	-0.506652822	-0.026076615	0	0	0	10	-2.3025851	-2.3025851
1620	GRASS	PIPO	0	144.193	-0.506652822	119.054	133.682	-0.026076615	-0.166414211	0	0	0	20	-2.3025851	-2.3025851
1630	GRASS	PIPO	0	133.682	-0.166414211	127.233	131.725	-0.020109334	-0.225309185	0	0	0	30	-2.3025851	-2.3025851
1640	GRASS	PIPO	0	133.682	-0.166414211	127.233	131.725	-0.020109334	-0.225309185	0	0	0.004854036	40	-2.3025851	-2.255186036
1650	GRASS	PIPO	0	127.233	-0.020109334	131.725	139.931	-0.225309185	-0.364593071	1	1	0.004854036	50	0.09531018	-2.255186036
1660	GRASS	PIPO	0	131.725	-0.225309185	139.931	141.877	-0.364593071	-0.179221815	1	1	0.004854036	60	0.09531018	-2.255186036
1670	GRASS	PIPO	0	139.931	-0.364593071	141.877	133.101	-0.179221815	-0.350137519	1	1	0.004854036	70	0.09531018	-2.255186036
1680	GRASS	PIPO	0	141.877	-0.179221815	133.101	131.365	-0.350137519	-0.283288788	1	1	0.004854036	80	0.09531018	-2.255186036
1690	GRASS	PIPO	0	133.101	-0.350137519	131.365	134.104	-0.283288788	-0.197339079	1	1	0.004854036	90	0.09531018	-2.255186036
1700	GRASS	PIPO	0	131.365	-0.283288788	134.104	152.853	-0.197339079	-0.121763331	1	1	0.004854036	100	0.09531018	-2.255186036
1710	GRASS	PIPO	0	134.104	-0.197339079	152.853	129.149	-0.121763331	-0.088498957	1	1	0.004854036	110	0.09531018	-2.255186036
1720	GRASS	PIPO	0	152.853	-0.121763331	129.149	123.571	-0.088498957	-0.079551212	1	1	0.004854036	120	0.09531018	-2.255186036
1730	GRASS	PIPO	0	129.149	-0.088498957	123.571	119.56	-0.079551212	-0.259036491	1	1	0.004854036	130	0.09531018	-2.255186036
1740	GRASS	PIPO	1	123.571	-0.079551212	119.56	158.702	-0.259036491	0.057164544	1	1	0.004854036	140	0.09531018	-2.255186036
1750	GRASS	PIPO	6	119.56	-0.259036491	158.702	154.344	0.057164544	-0.008505451	1	1	0.004854036	150	0.09531018	-2.255186036
1760	GRASS	PIPO	4	158.702	0.057164544	154.344	128.286	-0.008505451	-0.105154875	1	1	0.004854036	160	0.09531018	-2.255186036
1770	GRASS	PIPO	8	154.344	-0.008505451	128.286	134.977	-0.105154875	0.187550535	1	1	0.004854036	170	0.09531018	-2.255186036
1780	GRASS	PIPO	3	128.286	-0.105154875	134.977	123.168	0.187550535	0.095775961	1	1	0.004854036	180	0.09531018	-2.255186036
1790	GRASS	PIPO	3	134.977	0.187550535	123.168	141.47	0.095775961	-0.217488491	2	2	0.005007425	190	0.741937347	-2.253724224
1800	GRASS	PIPO	3	123.168	0.095775961	141.47	146.719	-0.217488491	0.140057332	8	8	0.009986557	200	2.091864068	-2.207397137
1810	GRASS	PIPO	0	141.47	-0.217488491	146.719	154.404	0.140057332	0.153152902	12	12	0.01127505	210	2.49320546	-2.195750222
1820	GRASS	PIPO	3	146.719	0.140057332	154.404	119.12	0.153152902	-0.016399945	20	20	0.013177604	220	3.000719824	-2.178796984
1830	GRASS	PIPO	5	154.404	0.153152902	119.12	125.644	-0.016399945	-0.122040681	23	23	0.013440196	230	3.139832627	-2.176479495
1840	GRASS	PIPO	3	119.12	-0.016399945	125.644	121.933	-0.122040681	-0.265157743	26	26	0.013855599	240	3.261935324	-2.172824316
1850	GRASS	PIPO	2	125.644	-0.122040681	121.933	129.577	-0.265157743	-0.32136628	29	29	0.014442497	250	3.370738185	-2.167682798
1860	GRASS	PIPO	2	121.933	-0.265157743	129.577	124.356	-0.32136628	-0.368573541	29	29	0.014442497	260	3.370738185	-2.167682798
1870	GRASS	PIPO	3	129.577	-0.32136628	124.356	123.538	-0.368573541	-0.559895747	32	32	0.01451203	270	3.468856041	-2.167075403
1880	GRASS	PIPO	4	124.356	-0.368573541	123.538	153.489	-0.559895747	-0.184060728	37	37	0.015101381	280	3.613616981	-2.161941972
1890	GRASS	PIPO	2	123.538	-0.559895747	153.489	152.121	-0.184060728	-0.394030189	40	40	0.015150297	290	3.691376346	-2.16151708
1900	GRASS	PIPO	3	153.489	-0.184060728	152.121	157.189	-0.394030189	-0.438706126	42	42	0.015400138	300	3.740047752	-2.159349736
1910	GRASS	PIPO	6	152.121	-0.394030189	157.189	115.129	-0.438706126	0.344535788	44	44	0.015653834	310	3.786459794	-2.157153746
1920	GRASS	PIPO	2	157.189	-0.438706126	115.129	161.21	0.344535788	0.329321443	47	47	0.015821146	320	3.852273013	-2.155708129
1930	GRASS	PIPO	1	115.129	0.344535788	161.21	119.103	0.329321443	0.061734451	51	51	0.015999883	330	3.933784509	-2.154166103
1940	GRASS	PIPO	2	161.21	0.329321443	119.103	135.925	0.061734451	0.260323974	53	53	0.016017705	340	3.972176941	-2.154012477
1950	GRASS	PIPO	1	119.103	0.061734451	135.925	142.309	0.260323974	-0.100334623	56	56	0.016255619	350	4.027135825	-2.151963907
1960	GRASS	PIPO	1	135.925	0.260323974	142.309	126.853	-0.100334623	0.496779136	62	62	0.016261173	360	4.128746002	-2.151916134
1970	GRASS	PIPO	1	142.309	-0.100334623	126.853	154.609	0.496779136	NA	64	64	0.016262162	370	4.160444377	-2.151907627
1980	GRASS	PIPO	1	126.853	0.496779136	154.609	112.135	NA	NA	65	65	0.016261901	380	4.175924562	-2.151909872
1990	GRASS	PIPO	0	154.609	NA	112.135	137.98	NA	NA	67	67	0.049714416	390	4.206184057	-1.899025699
2000	GRASS	PIPO	0	112.135	NA	137.98	NA	NA	NA	68	68	0.049974749	400	4.220977226	-1.897288345
2010	GRASS	PIPO	0	137.98	NA	NA	NA	NA	NA	69	69	0.050235083	410	4.235554744	-1.895553998
