# Supplementary material for: Density, Climate, and Stochasticity Shape Four Centuries of Population Dynamics for Two Long‐Lived Tree Species
Source: Ecol Evol. 2024 Dec 15;14(12):e70664. doi: 10.1002/ece3.70664 (PMC11646622; doi:10.1002/ece3.70664)
Supplement: Supplementary file 1 — Appendix S1 [file ECE3-14-e70664-s001.zip › run JAGS models.R]

# This script just runs the JAGS models and generates output. 
# the 'no density' JAGS models fix log(big trees) coefficient to be = 1 so that 
# density effects are linear (no + or - density dependence allowed). 
# These models are used to explore importance of density in establishment models.

setwd("./Code and Data")
require(runjags)
require(rjags)
require(BayesianTools)
require(dplyr)

  

  JAGS_noDensity <- run.jags('./JAGS models/PFcastle_noDensity_JAGS.R',
                           burnin = 200, 
                           thin = 3, 
                           sample = 10000, 
                           adapt = 3, 
                           n.chains = 3)

  
  summary(JAGS_noDensity)
  plot(JAGS_noDensity)
  
