# Supplementary material for: Density, Climate, and Stochasticity Shape Four Centuries of Population Dynamics for Two Long‐Lived Tree Species
Source: Ecol Evol. 2024 Dec 15;14(12):e70664. doi: 10.1002/ece3.70664 (PMC11646622; doi:10.1002/ece3.70664)
Supplement: Supplementary file 1 — Appendix S1 [file ECE3-14-e70664-s001.zip › stoch_simulations.R]

# Stochastic simulations of establishment for each population (n=6) 
# and each species (n = 2). 
# Only using top models for each simulation. see SI tables for other model types (e.g., no climate)

setwd("./Code and Data files")
require(MASS)
require(dplyr)

# select input file for simulations. 
df = read.csv('./data files for stoch simulations/castle_pifl_simulation_input.csv')
attach(df)

#### Prepare input data for simulations ##### 
# top models for each popn model / spp wide model. select corresponding model. 

#mod<-glm.nb(estab~ln_btn + precip + temp + first30.T,data=df)           # Anchor PIFL
#mod<-glm.nb(estab~ln_btn + temp + first30.P + first30.T, data=df)      # Anchor PIPO
mod<-glm.nb(estab~bigtreesnow + ln_btn + first20.P, data=df)           # Castle PIFL
#mod<-glm.nb(estab~ln_btn + bigtreesnow, data=df)                       # Cotton PIPO
#mod<-glm.nb(estab~ln_btn + first30.T + bigtreesnow, data=df)           # Grass PIPO
#mod<-glm.nb(estab~ln_btn + first20.T, data=df)                         # Castle PIPO
#mod<-glm.nb(estab~bigtreesnow*site + ln_btn,data=df)                          # PIPO species wide model
#mod<-glm.nb(estab~ (bigtreesnow + first30.T + ln_btn)*site + temp, data = df) # PIFL species wide model


# Subset data frame appropriately: 
#df = subset(df, df$site == "CASTLEGARDEN")  # for spp-wide models, need to subset one popn at a time
df$treesnow = cumsum(df$estab)          # create variable for total # of trees (not just big trees)
df = subset(df, df$bigtreesnow > 0)     # for simulations, start with at least 1 big tree
df = df[complete.cases(df),]           # use only complete rows (climate data only goes thru 1970)
attach(df)

#### Stochastic simulation.  ### 

allallNs <- matrix(data = NA, nrow = length(df$decade), ncol = 500) #empty df for simulation runs to be stored in

# outer loop: sim runs 500x 
for (k in 1:500){
 
  N=rep(50,df[1,]$bigtreesnow)                         # initiate sim with correct # of big trees at t=1
  Y=rep(0,max((df[1,]$treesnow-df[1,]$bigtreesnow),0)) # include juvenile trees at t = 1
  N=c(N,Y)                                             # vector of all individuals
  allNs=NULL
  
  # inner loop: run through population initiation to end 
  for(i in 1:(length(df$decade))) {
    
    allNs=c(allNs,length(N))  # keep track of all trees
    
    # count N of big trees, which are used for prediction
    Nbig=(length(N[N>49]))    
    Nbig = as.data.frame(Nbig)
    colnames(Nbig) = c('bigtreesnow')
    
    #update data to be used in mod prediction (predicted N of big trees, plus climate data)
    data=c(Nbig,round(log(Nbig), digits = 3), df[i,]$temp, df[i,]$precip, df[i,]$first20.T, df[i,]$first20.P, df[i,]$first30.T, df[i,]$first30.P)
    data<-data.frame(t(data))
    data <- as.data.frame(t(unlist(data)))
    colnames(data)<-c("bigtreesnow","ln_btn","temp", "precip", "first20.T", "first20.P", "first30.T", "first30.P")
    data$site= df[1,]$site  # if using spp-wide models, add in site name to data 
    
    #Use this for glm mods
    recruits<-predict(mod,data,type='response')  #get mean estimate for recruits, given Nbigs and weather this year
    
    # stochastic estimate  
    nrec<-rnbinom(n=1, size=mod$theta, mu=recruits) # use neg binomial to get Nrecruits
    sml_noise = rnorm(1, mean = 3, sd = .1)
    nrec <- min(nrec, 3*recruits)         # constrains estimate to be no more than 3x mean recruitment estimate
    N=c(N, rep(0, nrec))                            # add new recruits to the trees vector
    N<-N+10                                         # update the ages of all the trees before proceeding to next decade
    
  }
  allallNs[,k] = allNs                              # store data from prior model run 
}


#### Generate plots of output ####
title = paste(df[1,]$site, df[1,]$spp)
matplot(df$decade,allallNs,main=title,type='l',col='grey',ylim=c(0,max(df$treesnow)+20), xaxt='n', yaxt = 'n', xlab = '', ylab = '')
par(new=T)

# add layer of actual # of trees from data frame
plot(df$decade,df$treesnow,xlab='',ylab='',lwd=3,type='l',ylim = c(0, max(df$treesnow)+20))
par(new=T)

# add layer of median value from simulations
medians<-apply(allallNs,1,median, na.rm = T)
plot(df$decade,medians,lwd=3,col='red',type='l',ylim=c(0,max(df$treesnow)+20), xaxt='n', yaxt = 'n', xlab = '', ylab = '')
par(new=T)

nonstoch = cumsum(predict(mod,type='response',data=df)) 
time_diff =  length(nonstoch) - dim(df)[1] #will predict all rows of original df, but only want > 1 mature tree
nonstoch = nonstoch[(time_diff+1):(length(nonstoch))]

#add predicted nonstochastic estimates from model
plot(df$decade, nonstoch+df[1,]$treesnow,type='p',ylim=c(0,max(df$treesnow)+20), xaxt='n', yaxt = 'n', xlab = '', ylab = '')
